# Supplementary material for: 4-(4,4-Difluoro-1,3,5,7-tetra­methyl-3a-aza-4a-azonia-4-borata-s-indacen-8-yl)benzonitrile
Source: Acta Crystallogr Sect E Struct Rep Online. 2011 Mar 19;67(Pt 4):o908. doi: 10.1107/S1600536811009457 (PMC3100033; doi:10.1107/S1600536811009457)
Supplement: Supplementary file 1 [file e-67-0o908-sup1.cif]

##############################################################################
###                                                                        ###
###        Electronic paper (Acta Crystallographica Section E)             ###
###                                                                        ###
##############################################################################
#                                                                            #
# This CIF contains the data in a paper accepted for publication in Acta     #
# Crystallographica Section E. It conforms to the requirements of Notes      #
# for Authors for Section E, and has been peer reviewed under the auspices   #
# of the IUCr Commission on Journals.                                        #
#                                                                            #
# Full details of the Crystallographic Information File format               #
# are given in the paper "The Crystallographic Information File (CIF):       #
# a New Standard Archive File for Crystallography" by S. R. Hall, F. H.      #
# Allen and I. D. Brown [Acta Cryst. (1991), A47, 655-685].                  #
#                                                                            #
# The current version of the core CIF dictionary is obtainable from          #
# ftp://ftp.iucr.org/pub/cif_core.dic. The current version number is 2.4.    #
#                                                                            #
# Software is freely available for graphical display of the structure(s) in  #
# this CIF.  For information consult the CIF home page http://www.iucr.org/  #
# cif/home.html                                                              #
#                                                                            #
# This file may be used for bona fide research purposes within the           #
# scientific community so long as proper attribution is given to the journal # 
# article from which it was obtained.                                        #
#                                                                            #
##############################################################################
                                             
data_I
_audit_creation_method     SHELXL-97
_chemical_name_systematic
;
4-(4,4-Difluoro-1,3,5,7-tetramethyl-3a-aza-4a-azonia-4-borata-<i>s</i>-
indacen-8-yl)benzonitrile
;
_chemical_name_common     ?
_chemical_formula_moiety     'C20 H18 B F2 N3'
_chemical_formula_sum     'C20 H18 B F2 N3'
_chemical_formula_iupac     'C20 H18 B F2 N3'
_chemical_formula_weight     349.18
_chemical_melting_point     ?
_symmetry_cell_setting     monoclinic
_symmetry_space_group_name_H-M     'P 21/c'
_symmetry_space_group_name_Hall     '-P 2ybc'
loop_
    _symmetry_equiv_pos_as_xyz
    'x, y, z'
    '-x, y+1/2, -z+1/2'
    '-x, -y, -z'
    'x, -y-1/2, z-1/2'
_cell_length_a     7.6498(3)
_cell_length_b     11.3715(5)
_cell_length_c     21.5550(10)
_cell_angle_alpha     90.00
_cell_angle_beta     92.008(4)
_cell_angle_gamma     90.00
_cell_volume     1873.91(14)
_cell_formula_units_Z     4
_cell_measurement_reflns_used     3286
_cell_measurement_theta_min     2.25
_cell_measurement_theta_max     25.02
_cell_measurement_temperature     293(2)
_exptl_crystal_description     block
_exptl_crystal_colour     red
_exptl_crystal_size_max     0.20
_exptl_crystal_size_mid     0.18
_exptl_crystal_size_min     0.16
_exptl_crystal_density_diffrn     1.238
_exptl_crystal_density_meas     ?
_exptl_crystal_density_method     'not measured'
_exptl_crystal_F_000     728
_exptl_absorpt_coefficient_mu     0.087
_exptl_absorpt_correction_type     multi-scan
_exptl_absorpt_process_details     '(SADABS; Sheldrick, 1996)'
_exptl_absorpt_correction_T_min     0.983
_exptl_absorpt_correction_T_max     0.986
_exptl_special_details
;
;
_diffrn_ambient_temperature     293(2)
_diffrn_radiation_type     MoK\a
_diffrn_radiation_wavelength     0.71073
_diffrn_radiation_source     'fine-focus sealed tube'
_diffrn_radiation_monochromator     graphite
_diffrn_measurement_device_type     'Bruker SMART 1000 CCD area-detector'
_diffrn_measurement_method     '\f and \w'
_diffrn_detector_area_resol_mean     ?
_diffrn_reflns_number     7304
_diffrn_reflns_av_R_equivalents     0.0275
_diffrn_reflns_av_sigmaI/netI     0.0421
_diffrn_reflns_theta_min     3.21
_diffrn_reflns_theta_max     25.00
_diffrn_reflns_theta_full     25.00
_diffrn_measured_fraction_theta_max     0.996
_diffrn_measured_fraction_theta_full     0.996
_diffrn_reflns_limit_h_min     -9
_diffrn_reflns_limit_h_max     8
_diffrn_reflns_limit_k_min     -13
_diffrn_reflns_limit_k_max     13
_diffrn_reflns_limit_l_min     -25
_diffrn_reflns_limit_l_max     16
_diffrn_standards_number     ?
_diffrn_standards_interval_count     ?
_diffrn_standards_interval_time     ?
_diffrn_standards_decay_%     ?
_refine_special_details
;
Refinement of <i>F</i>^2^ against ALL reflections. The weighted <i>R</i>-factor
<i>wR</i> and goodness of fit <i>S</i> are based on <i>F</i>^2^, conventional
<i>R</i>-factors <i>R</i> are based on <i>F</i>, with <i>F</i> set to zero for
negative <i>F</i>^2^. The threshold expression of <i>F</i>^2^ >
\s(<i>F</i>^2^) is used only for calculating <i>R</i>-factors(gt) <i>etc</i>.
and is not relevant to the choice of reflections for refinement.
<i>R</i>-factors based on <i>F</i>^2^ are statistically about twice as large
as those based on <i>F</i>, and <i>R</i>- factors based on ALL data will be
even larger.
;
_reflns_number_total     3286
_reflns_number_gt     2240
_reflns_threshold_expression     I>2\s(I)
_refine_ls_structure_factor_coef     Fsqd
_refine_ls_matrix_type     full
_refine_ls_R_factor_all     0.0945
_refine_ls_R_factor_gt     0.0649
_refine_ls_wR_factor_gt     0.1769
_refine_ls_wR_factor_ref     0.1948
_refine_ls_goodness_of_fit_ref     1.071
_refine_ls_restrained_S_all     1.071
_refine_ls_number_reflns     3286
_refine_ls_number_parameters     235
_refine_ls_number_restraints     0
_refine_ls_hydrogen_treatment     constr
_refine_ls_weighting_scheme     calc
_refine_ls_weighting_details
         'calc w=1/[\s^2^(Fo^2^)+(0.1059P)^2^+0.2760P] where P=(Fo^2^+2Fc^2^)/3'
_atom_sites_solution_hydrogens     geom
_atom_sites_solution_primary     direct
_atom_sites_solution_secondary     difmap
_refine_ls_shift/su_max     0.000
_refine_ls_shift/su_mean     0.000
_refine_diff_density_max     0.302
_refine_diff_density_min     -0.247
_refine_ls_extinction_method     none
_refine_ls_extinction_coef     ?
loop_
    _atom_type_symbol
    _atom_type_description
    _atom_type_scat_dispersion_real
    _atom_type_scat_dispersion_imag
    _atom_type_scat_source
    'C' 'C' 0.0033 0.0016
                         'International Tables Vol C Tables 4.2.6.8 and 6.1.1.4'
    'H' 'H' 0.0000 0.0000
                         'International Tables Vol C Tables 4.2.6.8 and 6.1.1.4'
    'O' 'O' 0.0106 0.0060
                         'International Tables Vol C Tables 4.2.6.8 and 6.1.1.4'
    'S' 'S' 0.1246 0.1234
                         'International Tables Vol C Tables 4.2.6.8 and 6.1.1.4'
    'F' 'F' 0.0171 0.0103
                         'International Tables Vol C Tables 4.2.6.8 and 6.1.1.4'
    'B' 'B' 0.0013 0.0007
                         'International Tables Vol C Tables 4.2.6.8 and 6.1.1.4'
    'N' 'N' 0.0061 0.0033
                         'International Tables Vol C Tables 4.2.6.8 and 6.1.1.4'
_computing_data_collection     'SMART (Bruker, 1996)'
_computing_cell_refinement     'SAINT (Bruker, 1996)'
_computing_data_reduction     'SAINT (Bruker, 1996)'
_computing_structure_solution     'SHELXS97 (Sheldrick, 2008)'
_computing_structure_refinement     'SHELXL97 (Sheldrick, 2008)'
_computing_molecular_graphics     'SHELXTL (Sheldrick, 2008)'
_computing_publication_material     'SHELXTL (Sheldrick, 2008)'
loop_
    _atom_site_type_symbol
    _atom_site_label
    _atom_site_fract_x
    _atom_site_fract_y
    _atom_site_fract_z
    _atom_site_U_iso_or_equiv
    _atom_site_adp_type
    _atom_site_calc_flag
    _atom_site_refinement_flags
    _atom_site_occupancy
    _atom_site_disorder_assembly
    _atom_site_disorder_group
    F F2 0.6736(2) 1.18071(15) 0.82647(9) 0.0706(6) Uani d . 1 . .
    N N1 0.7514(3) 0.97876(19) 0.81048(9) 0.0409(6) Uani d . 1 . .
    F F1 0.8040(3) 1.13260(16) 0.73783(8) 0.0750(6) Uani d . 1 . .
    N N2 0.9776(3) 1.13074(18) 0.83306(9) 0.0384(5) Uani d . 1 . .
    C C17 1.2845(4) 0.6972(2) 0.99641(13) 0.0491(7) Uani d . 1 . .
    C C8 1.0075(3) 0.9342(2) 0.87582(11) 0.0376(6) Uani d . 1 . .
    C C14 1.1043(3) 0.8502(2) 0.91690(12) 0.0391(6) Uani d . 1 . .
    C C10 1.0737(3) 1.0468(2) 0.86812(11) 0.0388(6) Uani d . 1 . .
    C C9 0.8499(3) 0.8989(2) 0.84668(11) 0.0405(6) Uani d . 1 . .
    C C20 1.3795(5) 0.6205(3) 1.03874(14) 0.0619(9) Uani d . 1 . .
    C C18 1.1552(4) 0.7687(3) 1.01831(13) 0.0623(9) Uani d . 1 . .
    H H18 1.1293 0.7667 1.0601 0.075 Uiso calc R 1 . .
    C C16 1.3223(4) 0.7006(3) 0.93441(14) 0.0593(8) Uani d . 1 . .
    H H16 1.4078 0.6513 0.9191 0.071 Uiso calc R 1 . .
    C C15 1.2329(4) 0.7774(3) 0.89494(13) 0.0555(8) Uani d . 1 . .
    H H15 1.2595 0.7801 0.8532 0.067 Uiso calc R 1 . .
    C C2 1.2232(4) 1.2167(3) 0.86865(14) 0.0548(8) Uani d . 1 . .
    H H2 1.3084 1.2739 0.8758 0.066 Uiso calc R 1 . .
    C C5 0.6123(3) 0.9205(3) 0.78539(13) 0.0495(7) Uani d . 1 . .
    C C19 1.0646(4) 0.8426(3) 0.97863(13) 0.0579(8) Uani d . 1 . .
    H H19 0.9748 0.8885 0.9936 0.069 Uiso calc R 1 . .
    C C4 0.9998(4) 1.3421(3) 0.80490(16) 0.0627(9) Uani d . 1 . .
    H H4A 0.8893 1.3266 0.7840 0.094 Uiso calc R 1 . .
    H H4B 1.0814 1.3701 0.7754 0.094 Uiso calc R 1 . .
    H H4C 0.9849 1.4008 0.8363 0.094 Uiso calc R 1 . .
    C C1 1.2306(3) 1.1032(3) 0.89043(13) 0.0484(7) Uani d . 1 . .
    C C7 0.7648(4) 0.7874(2) 0.84295(14) 0.0510(7) Uani d . 1 . .
    C C6 0.6190(4) 0.8041(3) 0.80502(15) 0.0588(8) Uani d . 1 . .
    H H3 0.5373 0.7465 0.7942 0.071 Uiso calc R 1 . .
    C C3 1.0675(4) 1.2325(2) 0.83408(12) 0.0461(7) Uani d . 1 . .
    B B1 0.7971(4) 1.1087(3) 0.80066(14) 0.0441(8) Uani d . 1 . .
    C C11 0.8200(5) 0.6725(3) 0.87155(19) 0.0788(11) Uani d . 1 . .
    H H5A 0.9251 0.6836 0.8965 0.118 Uiso calc R 1 . .
    H H5B 0.8411 0.6164 0.8393 0.118 Uiso calc R 1 . .
    H H5C 0.7290 0.6438 0.8971 0.118 Uiso calc R 1 . .
    C C13 1.3786(4) 1.0532(3) 0.92990(17) 0.0722(10) Uani d . 1 . .
    H H13A 1.3544 0.9724 0.9392 0.108 Uiso calc R 1 . .
    H H13B 1.3907 1.0971 0.9679 0.108 Uiso calc R 1 . .
    H H13C 1.4852 1.0582 0.9078 0.108 Uiso calc R 1 . .
    C C12 0.4752(4) 0.9784(3) 0.74490(17) 0.0751(10) Uani d . 1 . .
    H H1A 0.5045 1.0598 0.7395 0.113 Uiso calc R 1 . .
    H H1B 0.3640 0.9725 0.7640 0.113 Uiso calc R 1 . .
    H H1C 0.4690 0.9402 0.7052 0.113 Uiso calc R 1 . .
    N N3 1.4528(4) 0.5619(3) 1.07363(14) 0.0836(10) Uani d . 1 . .
loop_
    _atom_site_aniso_label
    _atom_site_aniso_U_11
    _atom_site_aniso_U_22
    _atom_site_aniso_U_33
    _atom_site_aniso_U_12
    _atom_site_aniso_U_13
    _atom_site_aniso_U_23
    F2 0.0473(9) 0.0506(10) 0.1138(16) 0.0101(8) 0.0003(10) -0.0057(10)
    N1 0.0394(11) 0.0438(13) 0.0393(12) -0.0006(10) -0.0026(9) 0.0010(10)
    F1 0.0938(14) 0.0822(13) 0.0473(11) -0.0220(11) -0.0203(9) 0.0224(9)
    N2 0.0407(11) 0.0357(12) 0.0388(12) 0.0002(9) 0.0007(9) 0.0048(10)
    C17 0.0574(17) 0.0432(16) 0.0460(17) 0.0028(13) -0.0073(13) 0.0088(13)
    C8 0.0411(13) 0.0378(15) 0.0342(13) 0.0026(11) 0.0065(11) -0.0002(11)
    C14 0.0407(13) 0.0374(14) 0.0390(15) 0.0019(11) -0.0008(11) 0.0004(12)
    C10 0.0366(12) 0.0439(15) 0.0358(14) 0.0035(11) 0.0004(10) 0.0011(12)
    C9 0.0402(13) 0.0401(15) 0.0412(14) 0.0019(11) 0.0003(11) 0.0005(12)
    C20 0.084(2) 0.0478(18) 0.0534(19) 0.0053(17) -0.0091(17) 0.0070(16)
    C18 0.093(2) 0.0577(19) 0.0371(16) 0.0218(18) 0.0102(16) 0.0069(15)
    C16 0.0633(18) 0.064(2) 0.0510(18) 0.0255(16) 0.0034(14) 0.0056(15)
    C15 0.0631(18) 0.065(2) 0.0383(15) 0.0189(16) 0.0066(13) 0.0074(14)
    C2 0.0499(16) 0.0527(19) 0.0617(19) -0.0188(14) -0.0007(14) 0.0050(15)
    C5 0.0418(14) 0.0539(18) 0.0522(16) -0.0050(13) -0.0060(13) -0.0024(14)
    C19 0.078(2) 0.0560(19) 0.0410(16) 0.0208(16) 0.0178(15) 0.0044(14)
    C4 0.068(2) 0.0479(18) 0.072(2) -0.0081(16) 0.0016(17) 0.0148(16)
    C1 0.0425(14) 0.0533(18) 0.0489(16) -0.0033(13) -0.0048(12) 0.0027(14)
    C7 0.0492(15) 0.0412(16) 0.0626(19) -0.0040(13) -0.0011(14) -0.0014(14)
    C6 0.0496(16) 0.0511(19) 0.075(2) -0.0158(14) -0.0031(15) -0.0054(16)
    C3 0.0501(15) 0.0439(16) 0.0444(16) -0.0074(13) 0.0052(12) 0.0043(13)
    B1 0.0478(17) 0.0419(18) 0.0421(17) 0.0003(14) -0.0056(14) 0.0069(15)
    C11 0.079(2) 0.0441(19) 0.112(3) -0.0110(17) -0.013(2) 0.0184(19)
    C13 0.0506(17) 0.078(2) 0.086(2) -0.0111(16) -0.0224(17) 0.0132(19)
    C12 0.0591(19) 0.077(2) 0.086(2) -0.0084(18) -0.0288(18) 0.0025(19)
    N3 0.111(2) 0.0673(19) 0.0713(19) 0.0198(18) -0.0186(17) 0.0168(16)
_geom_special_details
;
All s.u.'s (except the s.u. in the dihedral angle between two l.s. planes)
are estimated using the full covariance matrix. The cell s.u.'s are taken
into account individually in the estimation of s.u.'s in distances, angles
and torsion angles; correlations between s.u.'s in cell parameters are only
used when they are defined by crystal symmetry. An approximate (isotropic)
treatment of cell s.u.'s is used for estimating s.u.'s involving l.s.
planes.
;
loop_
    _geom_bond_atom_site_label_1
    _geom_bond_atom_site_label_2
    _geom_bond_site_symmetry_2
    _geom_bond_distance
    _geom_bond_publ_flag
    F2 B1 . 1.382(4) y
    N1 C5 . 1.350(3) y
    N1 C9 . 1.400(3) y
    N1 B1 . 1.535(4) y
    F1 B1 . 1.384(3) y
    N2 C3 . 1.346(3) y
    N2 C10 . 1.408(3) y
    N2 B1 . 1.545(4) y
    C17 C18 . 1.376(4) ?
    C17 C16 . 1.378(4) ?
    C17 C20 . 1.440(4) ?
    C8 C10 . 1.390(3) y
    C8 C9 . 1.398(3) y
    C8 C14 . 1.483(3) ?
    C14 C19 . 1.378(4) ?
    C14 C15 . 1.382(4) ?
    C10 C1 . 1.429(4) y
    C9 C7 . 1.426(4) y
    C20 N3 . 1.138(4) ?
    C18 C19 . 1.371(4) ?
    C18 H18 . 0.9300 ?
    C16 C15 . 1.384(4) ?
    C16 H16 . 0.9300 ?
    C15 H15 . 0.9300 ?
    C2 C1 . 1.374(4) ?
    C2 C3 . 1.394(4) ?
    C2 H2 . 0.9300 ?
    C5 C6 . 1.390(4) ?
    C5 C12 . 1.494(4) ?
    C19 H19 . 0.9300 ?
    C4 C3 . 1.482(4) ?
    C4 H4A . 0.9600 ?
    C4 H4B . 0.9600 ?
    C4 H4C . 0.9600 ?
    C1 C13 . 1.504(4) ?
    C7 C6 . 1.373(4) ?
    C7 C11 . 1.500(4) ?
    C6 H3 . 0.9300 ?
    C11 H5A . 0.9600 ?
    C11 H5B . 0.9600 ?
    C11 H5C . 0.9600 ?
    C13 H13A . 0.9600 ?
    C13 H13B . 0.9600 ?
    C13 H13C . 0.9600 ?
    C12 H1A . 0.9600 ?
    C12 H1B . 0.9600 ?
    C12 H1C . 0.9600 ?
loop_
    _geom_angle_atom_site_label_1
    _geom_angle_atom_site_label_2
    _geom_angle_atom_site_label_3
    _geom_angle_site_symmetry_1
    _geom_angle_site_symmetry_3
    _geom_angle
    _geom_angle_publ_flag
    C5 N1 C9 . . 107.8(2) ?
    C5 N1 B1 . . 126.7(2) ?
    C9 N1 B1 . . 125.5(2) ?
    C3 N2 C10 . . 108.5(2) ?
    C3 N2 B1 . . 126.5(2) ?
    C10 N2 B1 . . 125.0(2) ?
    C18 C17 C16 . . 119.6(2) ?
    C18 C17 C20 . . 119.5(3) ?
    C16 C17 C20 . . 120.9(3) ?
    C10 C8 C9 . . 121.5(2) ?
    C10 C8 C14 . . 119.2(2) ?
    C9 C8 C14 . . 119.2(2) ?
    C19 C14 C15 . . 118.5(2) ?
    C19 C14 C8 . . 119.6(2) ?
    C15 C14 C8 . . 121.9(2) ?
    C8 C10 N2 . . 120.2(2) ?
    C8 C10 C1 . . 132.8(2) ?
    N2 C10 C1 . . 107.0(2) ?
    C8 C9 N1 . . 120.2(2) ?
    C8 C9 C7 . . 131.7(2) ?
    N1 C9 C7 . . 108.0(2) ?
    N3 C20 C17 . . 177.9(4) ?
    C19 C18 C17 . . 120.1(3) ?
    C19 C18 H18 . . 119.9 ?
    C17 C18 H18 . . 119.9 ?
    C17 C16 C15 . . 119.9(3) ?
    C17 C16 H16 . . 120.1 ?
    C15 C16 H16 . . 120.1 ?
    C14 C15 C16 . . 120.7(3) ?
    C14 C15 H15 . . 119.7 ?
    C16 C15 H15 . . 119.7 ?
    C1 C2 C3 . . 109.1(2) ?
    C1 C2 H2 . . 125.4 ?
    C3 C2 H2 . . 125.4 ?
    N1 C5 C6 . . 109.0(2) ?
    N1 C5 C12 . . 123.0(3) ?
    C6 C5 C12 . . 128.0(3) ?
    C18 C19 C14 . . 121.1(3) ?
    C18 C19 H19 . . 119.4 ?
    C14 C19 H19 . . 119.4 ?
    C3 C4 H4A . . 109.5 ?
    C3 C4 H4B . . 109.5 ?
    H4A C4 H4B . . 109.5 ?
    C3 C4 H4C . . 109.5 ?
    H4A C4 H4C . . 109.5 ?
    H4B C4 H4C . . 109.5 ?
    C2 C1 C10 . . 106.4(2) ?
    C2 C1 C13 . . 124.7(3) ?
    C10 C1 C13 . . 128.8(3) ?
    C6 C7 C9 . . 105.7(2) ?
    C6 C7 C11 . . 125.2(3) ?
    C9 C7 C11 . . 129.1(3) ?
    C7 C6 C5 . . 109.5(2) ?
    C7 C6 H3 . . 125.3 ?
    C5 C6 H3 . . 125.3 ?
    N2 C3 C2 . . 108.9(2) ?
    N2 C3 C4 . . 123.1(3) ?
    C2 C3 C4 . . 127.9(3) ?
    F2 B1 F1 . . 109.1(2) ?
    F2 B1 N1 . . 110.6(2) ?
    F1 B1 N1 . . 109.9(2) ?
    F2 B1 N2 . . 109.5(2) ?
    F1 B1 N2 . . 110.3(2) ?
    N1 B1 N2 . . 107.3(2) ?
    C7 C11 H5A . . 109.5 ?
    C7 C11 H5B . . 109.5 ?
    H5A C11 H5B . . 109.5 ?
    C7 C11 H5C . . 109.5 ?
    H5A C11 H5C . . 109.5 ?
    H5B C11 H5C . . 109.5 ?
    C1 C13 H13A . . 109.5 ?
    C1 C13 H13B . . 109.5 ?
    H13A C13 H13B . . 109.5 ?
    C1 C13 H13C . . 109.5 ?
    H13A C13 H13C . . 109.5 ?
    H13B C13 H13C . . 109.5 ?
    C5 C12 H1A . . 109.5 ?
    C5 C12 H1B . . 109.5 ?
    H1A C12 H1B . . 109.5 ?
    C5 C12 H1C . . 109.5 ?
    H1A C12 H1C . . 109.5 ?
    H1B C12 H1C . . 109.5 ?
data_global
_journal_date_recd_electronic     2011-02-23
_journal_date_accepted     2011-03-12
_journal_name_full     'Acta Crystallographica, Section E'
_journal_year     2011
_journal_volume     67
_journal_issue      4
_journal_page_first     o908
_journal_page_last     o908
_journal_paper_category     QO
_journal_coeditor_code     AA2003
_publ_contact_author_name     'Pro. Jianzhuang Jiang'
_publ_contact_author_address
;
Department of Chemistry
Shandong University
Jinan 250100
P.R.China
;
_publ_contact_author_email     jianzhuang@ustb.edu.cn
_publ_contact_author_fax     '86 10 6233 2462'
_publ_contact_author_phone     '86 10 6233 2592'
_publ_section_title
;\
4-(4,4-Difluoro-1,3,5,7-tetramethyl-3a-aza-4a-azonia-4-borata-<i>s</i>-indacen-\
8-yl)benzonitrile
;
loop_
    _publ_author_name
    _publ_author_address
    'Yuting Chen'
;
Department of Chemistry,
Shandong University
Jinan 250100
People's Republic of China
Department of Chemistry,
Dezhou University
Dezhou 253023
People's Republic of China
;
    'Jianzhuang Jiang'
;
Department of Chemistry
Shandong University
Jinan 250100
People's Republic of China
;
