# Supplementary material for: 4-(4,4-Difluoro-1,3,5,7-tetra­methyl-3a-aza-4a-azonia-4-borata-s-indacen-8-yl)benzonitrile
Source: Acta Crystallogr Sect E Struct Rep Online. 2011 Mar 19;67(Pt 4):o908. doi: 10.1107/S1600536811009457 (PMC3100033; doi:10.1107/S1600536811009457)
Supplement: Supplementary file 2 [file e-67-0o908-Isup2.hkl]

# 
# h,k,l, Fc-squared, Fo-squared, sigma(Fo-squared) and status flag 
# 
data_I
_shelx_title ' qq in P2(1)/c' 
_shelx_refln_list_code          4 
_shelx_F_calc_maximum      166.61 
_exptl_crystal_F_000       728.00 
_reflns_d_resolution_high  0.8409 
 
loop_ 
 _symmetry_equiv_pos_as_xyz 
 'x, y, z' 
 '-x, y+1/2, -z+1/2' 
 '-x, -y, -z' 
 'x, -y-1/2, z-1/2' 
 
_cell_length_a     7.6498 
_cell_length_b    11.3715 
_cell_length_c    21.5550 
_cell_angle_alpha  90.000 
_cell_angle_beta   92.008 
_cell_angle_gamma  90.000 
 
_shelx_F_squared_multiplier     1.000 
 
loop_ 
 _refln_index_h 
 _refln_index_k 
 _refln_index_l 
 _refln_F_squared_calc 
 _refln_F_squared_meas 
 _refln_F_squared_sigma 
 _refln_observed_status 
   2   0   0     1941.30     1888.84     20.90 o 
   3   0   0      437.74      442.79     12.61 o 
   4   0   0      529.40      615.21     24.64 o 
   5   0   0      860.07      976.58     34.79 o 
   6   0   0        0.03        4.95      4.04 o 
   7   0   0      210.82      235.52     21.05 o 
   8   0   0       76.61       74.33      9.61 o 
   9   0   0       12.09       13.34      9.86 o 
   1   1   0     2094.14     1934.09     20.04 o 
   2   1   0      113.38      115.37      4.09 o 
   3   1   0        4.78        4.41      1.42 o 
   4   1   0      770.45      882.99     16.66 o 
   5   1   0       96.52      106.89      8.23 o 
   6   1   0      214.49      200.18      9.00 o 
   7   1   0      253.81      232.57     10.71 o 
   8   1   0        0.00        3.52      3.20 o 
   9   1   0        8.94        9.35      4.05 o 
   0   2   0     5316.62     5002.06     42.68 o 
   1   2   0     3437.46     3218.64     16.72 o 
   2   2   0     6644.04     6454.67     34.93 o 
   3   2   0      249.58      236.07      6.44 o 
   4   2   0       13.44       10.47      1.99 o 
   5   2   0       38.02       33.33      5.90 o 
   6   2   0       17.27       18.47      3.95 o 
   7   2   0       15.60       20.50      3.68 o 
   8   2   0       47.96       55.85      6.03 o 
   1   3   0      728.23      780.90      7.66 o 
   2   3   0       91.74      116.48      4.41 o 
   3   3   0      190.08      208.06      6.83 o 
   4   3   0      137.23      169.69      7.14 o 
   5   3   0      321.52      270.89      9.50 o 
   6   3   0       95.88       98.76      7.53 o 
   7   3   0       72.52       70.14      6.10 o 
   8   3   0       18.80        8.36      3.38 o 
   0   4   0     1505.81     1499.56     17.09 o 
   1   4   0     2172.72     2448.66     24.25 o 
   2   4   0      416.61      453.47      8.34 o 
   3   4   0       40.12       46.31      3.18 o 
   4   4   0      176.73      217.01      7.37 o 
   5   4   0      398.09      367.50     12.87 o 
   6   4   0      208.57      200.69      9.15 o 
   7   4   0       34.66       34.18      5.18 o 
   8   4   0        1.76        4.27      3.67 o 
   1   5   0     2528.58     2919.49     19.82 o 
   2   5   0       48.63       59.95      4.34 o 
   3   5   0      279.63      330.00      8.47 o 
   4   5   0      771.55      834.46     14.52 o 
   5   5   0       68.80       65.67      5.80 o 
   6   5   0      236.19      238.38     11.53 o 
   7   5   0       39.70       43.72      5.24 o 
   8   5   0       16.43       16.07      4.15 o 
   0   6   0       34.34       44.83      5.04 o 
   1   6   0        5.47        4.12      1.44 o 
   2   6   0       54.31       41.05      3.38 o 
   3   6   0      364.93      332.63      9.92 o 
   4   6   0       30.39       45.51      4.78 o 
   5   6   0      208.18      197.64      9.79 o 
   6   6   0        2.77        5.89      3.51 o 
   7   6   0        8.78       12.74      3.39 o 
   8   6   0        5.71       15.27      4.79 o 
   1   7   0        0.24        3.61      1.61 o 
   2   7   0      163.26      158.92     10.02 o 
   3   7   0        0.40        0.00      2.58 o 
   4   7   0      287.61      300.69     21.07 o 
   5   7   0        1.15        0.00      2.68 o 
   6   7   0      167.72      160.24      9.94 o 
   7   7   0       45.34       47.68      7.04 o 
   0   8   0       94.76       84.18      6.05 o 
   1   8   0      542.24      505.35     18.33 o 
   2   8   0        0.16        2.14      2.75 o 
   3   8   0      545.58      583.08     15.01 o 
   4   8   0        9.75       10.49      3.47 o 
   5   8   0       43.38       36.78      5.34 o 
   6   8   0        2.66        0.58      6.38 o 
   7   8   0        6.27       18.06      9.61 o 
   1   9   0       37.27       38.19      5.82 o 
   2   9   0       92.49      131.44      9.26 o 
   3   9   0      188.46      193.88     11.04 o 
   4   9   0      209.29      239.09     15.29 o 
   5   9   0       12.65       21.89      8.58 o 
   6   9   0       62.67       59.98     12.28 o 
   0  10   0        5.50        0.00      5.97 o 
   1  10   0      311.11      307.60     19.52 o 
   2  10   0      873.54      891.26     24.28 o 
   3  10   0        3.29        7.31      7.72 o 
   4  10   0       14.71        4.49      7.24 o 
   5  10   0        1.84        0.00      6.66 o 
   6  10   0        1.52        0.00      5.61 o 
   1  11   0        7.73       11.71      4.57 o 
   2  11   0       61.82       70.41     12.39 o 
   3  11   0        1.62        9.30      6.04 o 
   4  11   0        0.49        0.00      6.62 o 
   5  11   0       26.43       32.60     11.32 o 
   0  12   0       58.69       62.55     11.73 o 
   1  12   0        5.16       10.40      4.11 o 
   2  12   0       43.87       52.98     11.94 o 
   3  12   0        3.85        0.00      7.41 o 
   4  12   0       16.81        9.50      8.61 o 
   1  13   0       17.67       25.86      6.25 o 
   2  13   0       15.47       14.75      7.86 o 
  -9   1   1       13.36       12.31      6.11 o 
  -8   1   1      132.98      117.66      9.71 o 
  -7   1   1       39.83       40.24      4.90 o 
  -6   1   1        6.45       10.67      4.76 o 
  -5   1   1       27.20       33.34      5.01 o 
  -4   1   1       31.72       22.89      3.73 o 
  -3   1   1      286.57      314.45      6.93 o 
  -2   1   1        9.85        5.55      1.17 o 
  -1   1   1    12574.27    11193.76     32.09 o 
   1   1   1      400.45      379.57      5.48 o 
   2   1   1        0.75        1.67      1.33 o 
   3   1   1     2235.87     2339.98     20.53 o 
   4   1   1       46.10       67.45      4.98 o 
   5   1   1      306.50      328.45     10.31 o 
   6   1   1      218.72      194.72      8.98 o 
   7   1   1       24.02       17.77      3.76 o 
   8   1   1        0.88        0.00      3.13 o 
   9   1   1        0.20        0.00      3.54 o 
  -8   2   1      134.39      145.96      9.20 o 
  -7   2   1      322.40      320.93     14.42 o 
  -6   2   1       89.19       91.77      9.16 o 
  -5   2   1       15.42       12.15      2.51 o 
  -4   2   1       11.35        2.77      1.57 o 
  -3   2   1      255.54      272.67      9.32 o 
  -2   2   1    13326.56    12064.39     43.99 o 
  -1   2   1     3064.06     3047.02     17.66 o 
   0   2   1      456.18      468.66     12.15 o 
   1   2   1      248.67      224.45      3.58 o 
   2   2   1        1.27        2.95      1.81 o 
   3   2   1       43.16       29.59      3.59 o 
   4   2   1      748.05      894.22     16.78 o 
   5   2   1        2.19        2.94      3.21 o 
   6   2   1       27.10       27.16      3.88 o 
   7   2   1       11.36       16.63      3.73 o 
   8   2   1      186.13      186.57     10.49 o 
  -8   3   1        0.35        1.17      3.04 o 
  -7   3   1       71.09       64.53     10.54 o 
  -6   3   1        0.33        5.19      2.80 o 
  -5   3   1      164.08      193.00      8.01 o 
  -4   3   1       28.59       30.98      3.43 o 
  -3   3   1       15.70       10.74      2.56 o 
  -2   3   1      536.11      471.33      8.18 o 
  -1   3   1     3496.43     3135.12     17.98 o 
   0   3   1      128.93      133.20      3.67 o 
   1   3   1        4.10        4.96      0.92 o 
   2   3   1     2195.65     2204.81     22.35 o 
   3   3   1     1128.99     1131.11     22.89 o 
   4   3   1       21.88       18.71      2.83 o 
   5   3   1       51.06       59.60      5.70 o 
   6   3   1       77.92       76.44      5.84 o 
   7   3   1      359.62      346.00     13.02 o 
   8   3   1        0.66        3.69      2.79 o 
  -8   4   1        0.08        1.75      3.12 o 
  -7   4   1       31.01       31.20      6.80 o 
  -6   4   1      105.99      107.66      6.81 o 
  -5   4   1        4.42        4.42      2.37 o 
  -4   4   1       60.82       46.30      3.71 o 
  -3   4   1      579.06      727.20     12.12 o 
  -2   4   1      577.59      583.33     10.91 o 
  -1   4   1     2260.36     2345.81     20.29 o 
   0   4   1     1763.32     1807.23     12.21 o 
   1   4   1       71.32       93.52      3.50 o 
   2   4   1       41.65       44.38      2.45 o 
   3   4   1     1176.80      923.21     12.68 o 
   4   4   1       13.77       16.84      2.40 o 
   5   4   1       31.17       36.44      4.61 o 
   6   4   1      297.16      279.36     12.17 o 
   7   4   1       15.99       13.40      3.38 o 
   8   4   1       20.72       20.76      3.97 o 
  -8   5   1        3.54        5.70      4.23 o 
  -7   5   1      152.62      152.13      8.78 o 
  -6   5   1      139.90      158.02      8.32 o 
  -5   5   1        2.77        4.96      2.63 o 
  -4   5   1      298.76      281.26      8.72 o 
  -3   5   1      385.69      374.83      7.99 o 
  -2   5   1     1600.59     1845.81     22.20 o 
  -1   5   1      101.54       88.39      4.48 o 
   0   5   1       14.81       16.32      1.66 o 
   1   5   1      212.60      288.95      5.71 o 
   2   5   1     1447.62     1612.71     18.60 o 
   3   5   1       82.42      132.83      5.29 o 
   4   5   1      497.75      563.27     11.56 o 
   5   5   1        5.68        5.04      2.74 o 
   6   5   1       17.69       21.17      4.25 o 
   7   5   1        3.04        6.35      3.26 o 
   8   5   1       14.81       17.95      4.20 o 
  -8   6   1       97.89       95.81      9.19 o 
  -7   6   1        7.04        1.86      3.66 o 
  -6   6   1        0.13        1.93      2.96 o 
  -5   6   1       95.95       98.68      7.13 o 
  -4   6   1      126.30      129.74      7.52 o 
  -3   6   1      341.36      309.88     11.89 o 
  -2   6   1       95.69       61.16      4.15 o 
  -1   6   1      391.48      446.11      9.39 o 
   0   6   1      854.29      869.77     11.27 o 
   1   6   1       95.88      129.95      3.74 o 
   2   6   1      176.23      162.84      5.63 o 
   3   6   1        5.21        1.47      1.91 o 
   4   6   1     1358.57     1571.09     26.59 o 
   5   6   1      938.12      879.99     19.86 o 
   6   6   1        0.35        0.00      2.24 o 
   7   6   1       10.13       11.95      4.49 o 
   8   6   1       21.40       19.24      5.61 o 
  -7   7   1       30.72       20.34      5.81 o 
  -6   7   1       36.01       41.08      5.45 o 
  -5   7   1        7.27       12.62      4.46 o 
  -4   7   1        4.33        4.67      2.62 o 
  -3   7   1       45.70       64.97      6.12 o 
  -2   7   1      678.50      606.21     13.90 o 
  -1   7   1        5.90        0.59      1.98 o 
   0   7   1      130.99      120.16      5.92 o 
   1   7   1      110.36      137.19      4.52 o 
   2   7   1       36.35       36.33      3.48 o 
   3   7   1      162.33      165.71      8.64 o 
   4   7   1        2.34        2.10      2.34 o 
   5   7   1      847.42      806.80     19.34 o 
   6   7   1       34.17       44.15      8.49 o 
   7   7   1        0.00        2.90      4.28 o 
  -7   8   1        1.71       26.52     11.80 o 
  -6   8   1        6.66        0.00      4.87 o 
  -5   8   1       18.28        8.63      5.47 o 
  -4   8   1      331.79      359.56     14.99 o 
  -3   8   1        0.66        0.00      2.46 o 
  -2   8   1       97.79      127.24      9.32 o 
  -1   8   1      440.15      434.99     11.19 o 
   0   8   1        0.01        0.00      2.55 o 
   1   8   1       92.51       85.01      5.67 o 
   2   8   1        0.17        0.00      0.88 o 
   3   8   1       48.66       57.21      5.89 o 
   4   8   1       25.74       37.75      4.87 o 
   5   8   1        7.25       20.21      8.65 o 
   6   8   1       18.51       11.78      4.80 o 
   7   8   1        1.16        8.47     10.96 o 
  -6   9   1        0.02        3.33      6.04 o 
  -5   9   1       19.68       16.92      7.58 o 
  -4   9   1       36.93       32.75      5.43 o 
  -3   9   1      271.95      260.35     10.74 o 
  -2   9   1        0.72        0.09      3.14 o 
  -1   9   1      108.14      119.12      9.48 o 
   0   9   1       50.03       50.24      5.02 o 
   1   9   1        9.61       16.81      4.66 o 
   2   9   1      713.24      660.90     31.53 o 
   3   9   1      453.17      525.99     17.09 o 
   4   9   1      261.84      297.38     25.49 o 
   5   9   1       75.84       73.83      9.80 o 
   6   9   1        2.98        1.72      5.66 o 
  -6  10   1       23.36       28.00     10.16 o 
  -5  10   1       94.47       87.81     10.46 o 
  -4  10   1        5.24       10.21      4.59 o 
  -3  10   1       11.63        8.93      3.23 o 
  -2  10   1      204.27      175.22     11.35 o 
  -1  10   1      373.13      368.29     17.06 o 
   0  10   1       23.85       21.70      4.55 o 
   1  10   1       48.34       56.65      7.07 o 
   2  10   1      272.15      247.41     12.71 o 
   3  10   1        8.69        6.90      5.39 o 
   4  10   1        8.72        3.05      5.76 o 
   5  10   1       76.72       77.24     14.82 o 
   6  10   1       12.75       11.32      5.04 o 
  -5  11   1        0.82        2.64      7.58 o 
  -4  11   1        8.63       11.25      7.17 o 
  -3  11   1      104.68      114.40     16.74 o 
  -2  11   1        7.72        3.48      3.09 o 
  -1  11   1        7.19       12.75      4.75 o 
   0  11   1      105.52       98.49     14.31 o 
   1  11   1      330.36      329.80     16.71 o 
   2  11   1       13.91       19.18      8.20 o 
   3  11   1       26.10       35.82      9.68 o 
   4  11   1       55.34       69.58     14.86 o 
   5  11   1       10.80        5.66      9.37 o 
  -4  12   1       18.42       18.70      8.92 o 
  -3  12   1        4.51        0.45      6.69 o 
  -2  12   1        7.36       13.48      6.28 o 
  -1  12   1       46.75       42.44      7.30 o 
   0  12   1        0.48        0.00      4.09 o 
   1  12   1       34.36       29.86      5.95 o 
   2  12   1       42.74       60.32     12.15 o 
   3  12   1       18.11       20.79     10.57 o 
   4  12   1        1.06        5.42      6.66 o 
  -2  13   1       19.93       25.84      9.13 o 
  -1  13   1        7.42        8.50      8.01 o 
   0  13   1       50.34       75.78      9.58 o 
   1  13   1       60.80       79.88     14.69 o 
   2  13   1        3.56        3.88      6.79 o 
  -9   0   2       28.08       18.47      6.26 o 
  -8   0   2       57.81       45.44      7.90 o 
  -7   0   2      258.48      246.70     20.79 o 
  -6   0   2      180.34      144.07     15.13 o 
  -5   0   2     1970.95     2220.38     51.50 o 
  -4   0   2     2576.43     2629.87     35.31 o 
  -2   0   2     1075.08     1187.47     13.28 o 
  -1   0   2       22.61       22.96      1.78 o 
   1   0   2      678.90      711.42     13.79 o 
   2   0   2     1202.91     1137.06     24.91 o 
   3   0   2      289.73      297.24     10.31 o 
   4   0   2        4.17        9.66      3.15 o 
   5   0   2        4.28        0.00      3.04 o 
   6   0   2        5.43        3.14      3.41 o 
   7   0   2       16.60       10.24      5.42 o 
   8   0   2      175.02      176.10     28.82 o 
   9   0   2       44.53       43.62      9.69 o 
  -9   1   2        0.62        1.35      3.62 o 
  -8   1   2       87.82       91.47      7.50 o 
  -7   1   2       18.58       17.06      4.17 o 
  -6   1   2       65.82       57.24      7.35 o 
  -5   1   2       23.79       30.85      3.98 o 
  -4   1   2        2.15        7.04      2.86 o 
  -3   1   2        1.72        1.38      1.18 o 
  -2   1   2     1766.94     1832.84     14.66 o 
  -1   1   2     2299.17     2116.15     14.79 o 
   1   1   2     3984.00     3544.23     17.81 o 
   2   1   2     1090.37      939.00     10.67 o 
   3   1   2     3810.47     3866.53     34.87 o 
   4   1   2      504.24      544.86     18.13 o 
   5   1   2        1.29        0.72      2.13 o 
   6   1   2        0.28        3.13      2.97 o 
   7   1   2      227.26      218.21     10.34 o 
   8   1   2        7.46        6.07      3.27 o 
   9   1   2        6.19       11.19      5.07 o 
  -8   2   2        8.66        8.24      3.31 o 
  -7   2   2       53.60       55.88      6.26 o 
  -6   2   2        4.62        2.79      2.85 o 
  -5   2   2      631.31      620.98     15.78 o 
  -4   2   2      322.98      257.11      9.07 o 
  -3   2   2       22.72       29.86      2.33 o 
  -2   2   2      992.93     1039.10     11.95 o 
  -1   2   2      101.38       82.79      5.77 o 
   0   2   2     1513.78     1446.92     22.89 o 
   1   2   2      265.61      236.37      4.49 o 
   2   2   2       62.84       67.25      2.43 o 
   3   2   2     1555.21     1865.10     25.33 o 
   4   2   2        6.59        8.78      2.17 o 
   5   2   2       19.45       12.90      2.97 o 
   6   2   2       22.29       23.93      3.66 o 
   7   2   2        0.69        3.05      2.54 o 
   8   2   2        0.19        1.78      3.11 o 
  -8   3   2        2.16        0.89      3.33 o 
  -7   3   2       19.11       19.78      4.47 o 
  -6   3   2       10.49        7.33      2.76 o 
  -5   3   2       94.02       88.48      5.58 o 
  -4   3   2       78.19       73.82      6.50 o 
  -3   3   2      179.73      235.42      8.14 o 
  -2   3   2      437.06      358.08      7.51 o 
  -1   3   2        0.27        3.31      1.90 o 
   0   3   2     1101.82     1078.85     12.30 o 
   1   3   2     6260.04     5887.57     25.05 o 
   2   3   2      953.32     1107.31     14.43 o 
   3   3   2      385.90      338.99     11.07 o 
   4   3   2      348.88      265.64     12.37 o 
   5   3   2       26.33       27.11      4.04 o 
   6   3   2      226.54      210.38      9.34 o 
   7   3   2      302.95      288.29     12.02 o 
   8   3   2        5.51        2.27      4.61 o 
  -8   4   2       37.71       41.57      6.01 o 
  -7   4   2       21.87       26.54      4.53 o 
  -6   4   2       24.37       21.72      3.51 o 
  -5   4   2      470.60      507.52     12.94 o 
  -4   4   2       57.46       84.26      5.91 o 
  -3   4   2      634.14      620.34     12.84 o 
  -2   4   2      597.55      665.39     12.08 o 
  -1   4   2      147.43      140.05      6.80 o 
   0   4   2      226.90      272.20      5.72 o 
   1   4   2     2479.58     2597.70     17.42 o 
   2   4   2      277.00      274.04      6.81 o 
   4   4   2        4.76        2.41      1.30 o 
   5   4   2      170.99      183.14      7.43 o 
   6   4   2      621.58      599.57     15.74 o 
   7   4   2      255.83      239.12     11.05 o 
   8   4   2        2.43        2.65      3.19 o 
  -8   5   2       64.51       63.85      7.60 o 
  -7   5   2      126.64      121.58      7.95 o 
  -6   5   2      319.33      325.92     11.69 o 
  -5   5   2      284.90      338.42     12.93 o 
  -4   5   2      242.11      240.33      9.97 o 
  -3   5   2      240.86      234.19     10.62 o 
  -2   5   2        5.83        9.67      3.10 o 
  -1   5   2      890.65      834.03     13.55 o 
   0   5   2      105.62      101.33      5.07 o 
   1   5   2      711.30      935.31     17.34 o 
   2   5   2      272.88      275.89      5.90 o 
   3   5   2     2238.39     1964.39     18.68 o 
   4   5   2     1172.56     1265.01     16.41 o 
   5   5   2      191.45      177.52      6.34 o 
   6   5   2       61.62       67.75      6.67 o 
   7   5   2       13.50       12.14      3.17 o 
   8   5   2       54.04       65.46      6.35 o 
  -8   6   2       37.48       45.30      6.95 o 
  -7   6   2        1.73        2.27      3.55 o 
  -6   6   2       10.28        5.91      3.01 o 
  -5   6   2        1.96        0.16      2.98 o 
  -4   6   2        4.88        5.68      4.07 o 
  -3   6   2      208.66      196.82      9.92 o 
  -2   6   2        1.42        1.23      2.30 o 
  -1   6   2     1037.30     1011.20     15.98 o 
   0   6   2      245.52      214.28      7.44 o 
   1   6   2      119.36      140.62      6.24 o 
   2   6   2       67.23       37.43      4.20 o 
   3   6   2      183.83      156.09      5.65 o 
   4   6   2      209.60      279.24      7.04 o 
   5   6   2       73.52       54.81      7.87 o 
   6   6   2      289.64      310.65     14.14 o 
   7   6   2       13.28       10.13      4.12 o 
   8   6   2        0.03        0.00      5.25 o 
  -7   7   2       11.50        4.91      3.43 o 
  -6   7   2        4.59        3.01      3.08 o 
  -5   7   2      404.73      390.96     16.88 o 
  -4   7   2      130.47      111.52      8.39 o 
  -3   7   2      285.72      304.14     12.61 o 
  -2   7   2        2.75       12.36      3.11 o 
  -1   7   2      297.35      284.13     12.40 o 
   0   7   2      101.93      127.71      6.19 o 
   1   7   2       18.18       16.19      2.67 o 
   2   7   2      254.03      247.25      7.94 o 
   3   7   2       72.81       46.17      2.42 o 
   4   7   2      197.49      207.17      6.68 o 
   5   7   2        5.35       12.98      6.49 o 
   6   7   2       62.85       63.56      8.77 o 
   7   7   2        0.71       10.43      4.92 o 
  -7   8   2        0.78        0.49      4.43 o 
  -6   8   2        0.02        0.41      5.66 o 
  -5   8   2       13.95       20.54      4.69 o 
  -4   8   2       99.73       93.76      8.15 o 
  -3   8   2       69.37       85.40      7.20 o 
  -2   8   2       68.78       72.00      5.47 o 
  -1   8   2      206.94      209.45      8.17 o 
   0   8   2      100.93       95.41      5.82 o 
   1   8   2        1.95        2.01      2.67 o 
   2   8   2        4.49        6.22      2.99 o 
   3   8   2       23.28       32.55      4.25 o 
   4   8   2      476.61      490.03     13.74 o 
   5   8   2       11.96       26.45      6.64 o 
   6   8   2        9.52        7.46      7.27 o 
   7   8   2        2.73        0.00      9.02 o 
  -6   9   2       46.31       43.58     11.19 o 
  -5   9   2       77.12       82.42     13.59 o 
  -4   9   2       23.44       23.16      4.80 o 
  -3   9   2       49.53       56.01      5.48 o 
  -2   9   2       21.57       24.02      5.01 o 
  -1   9   2      200.06      194.77     11.73 o 
   0   9   2      106.80      107.78      6.57 o 
   1   9   2       18.35       12.68      3.62 o 
   2   9   2      464.47      397.13     18.53 o 
   3   9   2      112.62      106.83     16.32 o 
   4   9   2        9.63       19.15      9.54 o 
   5   9   2       70.95       81.31     10.15 o 
   6   9   2        3.47        3.77      4.78 o 
  -6  10   2       19.16       24.84      9.23 o 
  -5  10   2       10.23       22.06      9.64 o 
  -4  10   2      145.84      162.26     17.45 o 
  -3  10   2      271.01      289.90     14.77 o 
  -2  10   2       40.54       34.52      5.80 o 
  -1  10   2       95.60       93.11      9.00 o 
   0  10   2       32.05       23.84      5.06 o 
   1  10   2       53.54       55.58      6.94 o 
   2  10   2       77.97       65.66      6.60 o 
   3  10   2       11.55        5.08      5.90 o 
   4  10   2       27.37       24.29      9.06 o 
   5  10   2        2.80       11.25      7.31 o 
   6  10   2        0.40        0.00      6.55 o 
  -5  11   2       28.99       38.60      7.36 o 
  -4  11   2        1.84       19.56      9.57 o 
  -3  11   2       43.66       42.17     11.05 o 
  -2  11   2      153.28      146.71     11.30 o 
  -1  11   2        5.55        2.44      4.13 o 
   0  11   2        0.02        0.00      3.68 o 
   1  11   2      124.67      124.69     10.40 o 
   2  11   2       33.68       48.00     11.19 o 
   3  11   2       71.75       84.61     14.27 o 
   4  11   2       16.94       45.33     12.18 o 
   5  11   2        1.64        3.88      7.45 o 
  -4  12   2        5.31        6.45      8.34 o 
  -3  12   2       23.97       22.68     10.16 o 
  -2  12   2        1.34        0.86      5.59 o 
  -1  12   2       98.21       85.25      9.72 o 
   0  12   2        3.50        7.71      4.29 o 
   1  12   2        8.42        4.38      4.31 o 
   2  12   2        0.36        0.00      6.66 o 
   3  12   2       23.90       23.64     10.57 o 
   4  12   2       10.24        8.85      6.62 o 
  -2  13   2       28.51       22.30      9.09 o 
  -1  13   2        0.06        4.85     11.67 o 
   0  13   2        4.88       17.19      6.09 o 
   1  13   2       12.93        9.33      7.45 o 
   2  13   2        2.38        0.00      7.82 o 
  -9   1   3        0.18        4.29      3.29 o 
  -8   1   3        6.85        5.19      3.81 o 
  -7   1   3      114.77       94.56      9.23 o 
  -6   1   3      180.96      205.18     14.01 o 
  -5   1   3      184.95      252.62     10.09 o 
  -4   1   3        0.12        0.86      1.99 o 
  -3   1   3     1207.58     1244.02     12.15 o 
  -2   1   3      684.14      595.66      7.54 o 
  -1   1   3    10474.13     9877.29     97.58 o 
   0   1   3    12766.87    10925.63     33.92 o 
   1   1   3     9313.70     8292.86     40.98 o 
   2   1   3      825.12      781.32     10.29 o 
   3   1   3       44.48       38.18      3.27 o 
   4   1   3      454.49      513.31     11.15 o 
   5   1   3        0.40        2.36      2.50 o 
   6   1   3      544.45      494.45     14.21 o 
   7   1   3       96.29       87.61      7.02 o 
   8   1   3       44.22       50.66      7.10 o 
  -8   2   3       11.51        9.24      4.80 o 
  -7   2   3      120.04      120.61      9.71 o 
  -6   2   3       21.73       20.41      4.92 o 
  -5   2   3       25.63       14.39      3.09 o 
  -4   2   3      220.28      329.85     12.46 o 
  -3   2   3      217.30      193.18      4.98 o 
  -2   2   3     2102.04     2149.18     17.91 o 
  -1   2   3      580.95      617.63      9.57 o 
   0   2   3       43.42       51.16      1.84 o 
   1   2   3      926.60      824.69      8.78 o 
   2   2   3     1306.11     1342.88     14.18 o 
   3   2   3     1213.24     1242.75     16.04 o 
   4   2   3      336.84      354.82     15.97 o 
   5   2   3       70.11       70.79      5.14 o 
   6   2   3        7.71        1.05      2.59 o 
   7   2   3      262.45      246.22     11.11 o 
   8   2   3        2.72        8.65      7.14 o 
  -8   3   3       26.91       25.09      4.85 o 
  -7   3   3        8.11       10.61      3.52 o 
  -6   3   3      122.66      146.67      8.84 o 
  -5   3   3        2.46        6.81      2.68 o 
  -4   3   3      494.12      508.66     12.87 o 
  -3   3   3      663.06      684.88     13.68 o 
  -2   3   3        1.42        0.44      1.47 o 
  -1   3   3      195.09      211.18      6.18 o 
   0   3   3     1099.98     1179.62     38.57 o 
   1   3   3     8204.07     7889.38     21.78 o 
   2   3   3     3906.97     4093.09     16.57 o 
   3   3   3     1077.45     1159.54     15.07 o 
   4   3   3       89.95       97.03      5.36 o 
   5   3   3       29.10       24.67      4.01 o 
   6   3   3        3.54        4.77      2.50 o 
   7   3   3        1.00        0.00      3.18 o 
   8   3   3       40.15       51.75      6.10 o 
  -8   4   3        1.57        0.56      3.27 o 
  -7   4   3      213.49      205.21     10.03 o 
  -6   4   3       13.63       22.62      3.72 o 
  -5   4   3        5.12        1.54      2.49 o 
  -4   4   3      570.28      548.56     17.56 o 
  -3   4   3      107.05      130.93      6.39 o 
  -2   4   3       13.44        9.09      2.06 o 
  -1   4   3     1275.02     1208.87     16.43 o 
   0   4   3        0.66        3.43      1.39 o 
   1   4   3      659.82      702.27      9.53 o 
   2   4   3      604.11      673.22      6.21 o 
   3   4   3      192.64      138.51      4.12 o 
   4   4   3      103.59       72.95      4.13 o 
   5   4   3      183.67      214.86      9.67 o 
   6   4   3      715.84      708.75     17.17 o 
   7   4   3       16.39       13.47      3.49 o 
   8   4   3       30.07       40.85      6.12 o 
  -8   5   3        2.35        7.01      4.10 o 
  -7   5   3       94.50      101.19      7.22 o 
  -6   5   3      156.26      165.32      8.40 o 
  -5   5   3      182.70      213.60     10.41 o 
  -4   5   3      230.68      190.84      9.02 o 
  -3   5   3      210.22      216.55     10.29 o 
  -2   5   3      683.16      847.62     15.06 o 
  -1   5   3     1693.80     1519.05     20.31 o 
   0   5   3      491.28      545.43      8.01 o 
   1   5   3       64.95       91.26      4.51 o 
   2   5   3     2204.99     2262.32     29.73 o 
   3   5   3      771.70      700.49      8.83 o 
   4   5   3       23.33       30.20      2.54 o 
   5   5   3      373.61      370.08     12.23 o 
   6   5   3      130.07      144.91      9.22 o 
   7   5   3        1.90        1.78      2.68 o 
   8   5   3       10.86       17.71      5.03 o 
  -8   6   3        1.60        1.03      3.14 o 
  -7   6   3        1.16        2.94      2.96 o 
  -6   6   3      225.83      207.15     13.61 o 
  -5   6   3      161.60      161.90      9.35 o 
  -4   6   3      127.44      139.91      9.37 o 
  -3   6   3      224.18      204.03     35.41 o 
  -2   6   3      420.29      472.32     14.19 o 
  -1   6   3      149.01      120.83      6.75 o 
   0   6   3     1712.15     1749.45     30.71 o 
   1   6   3      119.12      148.86      6.32 o 
   2   6   3        1.58        0.48      1.10 o 
   3   6   3        5.31        4.28      1.49 o 
   4   6   3      428.76      427.61      9.21 o 
   5   6   3      172.61      191.16     10.96 o 
   6   6   3      284.44      283.89     12.50 o 
   7   6   3      168.49      167.35     14.59 o 
   8   6   3       12.20        4.26      6.50 o 
  -7   7   3       28.56       27.92      4.77 o 
  -6   7   3        0.26        4.94      3.31 o 
  -5   7   3       41.59       40.43      6.16 o 
  -4   7   3        0.64        2.61      3.03 o 
  -3   7   3       75.41       56.39      6.04 o 
  -2   7   3      562.21      482.17     15.00 o 
  -1   7   3        9.57       11.89      2.42 o 
   0   7   3     1300.89     1535.93     21.21 o 
   1   7   3      175.14      205.63      9.99 o 
   2   7   3      149.10      154.14      7.41 o 
   3   7   3        0.00        0.20      1.39 o 
   4   7   3       90.70       70.63      3.67 o 
   5   7   3       57.55       67.67     14.79 o 
   6   7   3       91.49       81.86     26.69 o 
   7   7   3        5.88        1.74      7.91 o 
  -7   8   3       12.92        9.85      8.41 o 
  -6   8   3       34.29       36.32      6.63 o 
  -5   8   3       43.13       56.33      7.91 o 
  -4   8   3        0.34        0.00      3.23 o 
  -3   8   3        0.25        2.71      3.62 o 
  -2   8   3       97.78      104.93      6.53 o 
  -1   8   3       95.89      119.60      8.75 o 
   0   8   3        0.21        0.97      1.94 o 
   1   8   3      137.89      115.33      8.25 o 
   2   8   3        1.01        1.82      1.97 o 
   3   8   3       28.00       29.66      6.48 o 
   4   8   3      314.05      312.34     24.94 o 
   5   8   3       89.75       83.57      7.98 o 
   6   8   3        0.06        0.19      6.16 o 
   7   8   3        3.53        2.25      4.98 o 
  -6   9   3        0.00        5.39      7.24 o 
  -5   9   3      112.96      121.44     10.27 o 
  -4   9   3        7.14        5.40      3.07 o 
  -3   9   3      485.20      446.63     16.73 o 
  -2   9   3       62.07       57.13      5.17 o 
  -1   9   3      142.37      142.02      7.43 o 
   0   9   3      491.89      487.63     17.92 o 
   1   9   3       77.32       94.72     10.17 o 
   2   9   3       82.71       68.70      5.96 o 
   3   9   3      140.23      102.28     14.55 o 
   4   9   3      150.21      155.64     18.70 o 
   5   9   3       34.25       18.12      9.47 o 
   6   9   3       48.37       52.43     14.58 o 
  -6  10   3       10.11       15.47      8.92 o 
  -5  10   3       23.30       15.10      6.86 o 
  -4  10   3       23.87       27.01      4.40 o 
  -3  10   3       90.23       95.94      7.20 o 
  -2  10   3        2.04        1.85      5.13 o 
  -1  10   3      207.11      245.20     16.62 o 
   0  10   3        9.20        8.14      3.90 o 
   1  10   3      212.44      186.30     25.36 o 
   2  10   3      206.52      199.97     20.07 o 
   3  10   3       73.56       78.99     14.17 o 
   4  10   3       49.07       60.94     13.83 o 
   5  10   3       18.68        8.72      7.34 o 
  -5  11   3       27.91       31.41     13.02 o 
  -4  11   3       65.82       77.17     10.67 o 
  -3  11   3       11.51        9.61      7.21 o 
  -2  11   3      153.10      136.68     10.83 o 
  -1  11   3      190.23      176.09     14.74 o 
   0  11   3        0.00        0.00      3.66 o 
   1  11   3       34.25       25.54      5.80 o 
   2  11   3       35.50       19.63      8.03 o 
   3  11   3        2.70       13.35      7.93 o 
   4  11   3       33.16       42.13     12.39 o 
   5  11   3        1.26        0.00     10.50 o 
  -4  12   3       80.04       84.78     16.26 o 
  -3  12   3        0.17        8.13      6.52 o 
  -2  12   3        2.33        0.00      5.59 o 
  -1  12   3       32.97       34.78      5.31 o 
   0  12   3       83.38       71.21      8.62 o 
   1  12   3       18.73       28.48      9.85 o 
   2  12   3        2.04        0.00      6.00 o 
   3  12   3        3.71       17.19      8.20 o 
   4  12   3        0.55        3.23      7.34 o 
  -2  13   3       19.02       28.27     10.02 o 
  -1  13   3        0.62        3.22      4.81 o 
   0  13   3      106.46       90.58     15.65 o 
   1  13   3        1.05        1.92      6.55 o 
   2  13   3        1.40        0.00     10.98 o 
  -9   0   4      194.00      185.89     15.54 o 
  -8   0   4        0.71        0.00      5.63 o 
  -7   0   4       88.49      111.44     14.10 o 
  -6   0   4       23.80       22.89      7.21 o 
  -5   0   4        0.01        3.97      3.10 o 
  -4   0   4     1571.82     1677.04     26.58 o 
  -2   0   4     3310.76     3561.04     26.38 o 
   0   0   4     3154.07     2991.02     27.93 o 
   1   0   4     2664.45     2577.19     25.73 o 
   2   0   4      347.04      364.90     14.21 o 
   3   0   4      652.24      587.46     12.39 o 
   4   0   4        8.44        2.99      2.29 o 
   5   0   4      155.25      150.22     10.36 o 
   6   0   4      325.47      314.39     24.40 o 
   7   0   4        5.29       22.44      6.33 o 
   8   0   4       14.73       15.06      9.81 o 
  -9   1   4       24.58       26.03      4.89 o 
  -8   1   4       98.16      114.15     11.21 o 
  -7   1   4        0.05        0.00      3.26 o 
  -6   1   4      213.59      256.31     11.27 o 
  -5   1   4      177.02      155.30      7.99 o 
  -4   1   4        1.35        1.79      1.98 o 
  -3   1   4      752.98      701.60      9.96 o 
  -2   1   4     6376.57     6042.90     47.32 o 
  -1   1   4    27760.26    23843.56     74.32 o 
   0   1   4     1826.61     1689.99     10.72 o 
   1   1   4      493.22      537.81     13.78 o 
   2   1   4     1226.24     1332.45     13.43 o 
   3   1   4     4543.22     4316.52     27.63 o 
   4   1   4     1207.36     1091.86     14.85 o 
   5   1   4      632.32      643.01     14.69 o 
   6   1   4       11.86        5.87      2.92 o 
   7   1   4        3.94        4.13      3.16 o 
   8   1   4       64.25       61.01      6.34 o 
  -8   2   4       11.11       17.34      4.66 o 
  -7   2   4        7.15        5.41      4.47 o 
  -6   2   4       82.59       85.04      6.59 o 
  -5   2   4       11.80        2.14      2.21 o 
  -4   2   4      455.18      468.85     12.22 o 
  -3   2   4      216.70      210.18      5.60 o 
  -2   2   4     3522.21     3629.57     54.30 o 
  -1   2   4     1010.16      957.39     10.70 o 
   0   2   4      417.01      376.77      5.63 o 
   1   2   4     1903.75     1903.60     17.22 o 
   2   2   4       12.99        9.38      1.26 o 
   3   2   4      317.21      463.20      9.82 o 
   4   2   4        4.97        4.96      2.08 o 
   5   2   4      105.67       97.42      6.02 o 
   6   2   4        8.48        9.82      2.73 o 
   7   2   4      285.68      265.83     11.62 o 
   8   2   4       27.78       31.66      5.09 o 
  -8   3   4       19.61       16.74      4.98 o 
  -7   3   4        3.71        3.88      2.31 o 
  -6   3   4       10.05       10.86      4.17 o 
  -5   3   4        1.43        1.06      2.34 o 
  -4   3   4       19.14       19.44      3.14 o 
  -3   3   4      141.40      182.29      9.23 o 
  -2   3   4      430.88      513.83     10.93 o 
  -1   3   4     3074.10     3300.10     30.29 o 
   0   3   4     2724.22     2767.43     20.18 o 
   1   3   4     1039.52     1159.15     15.16 o 
   2   3   4        1.77        0.27      0.60 o 
   3   3   4        0.15        4.42      1.33 o 
   4   3   4      539.26      417.16     14.18 o 
   5   3   4       20.41       16.32      2.78 o 
   6   3   4        7.03        4.10      2.53 o 
   7   3   4        4.17        3.45      5.14 o 
   8   3   4       11.59       18.36      4.19 o 
  -8   4   4       37.37       30.57      5.91 o 
  -7   4   4      318.67      312.17     12.30 o 
  -6   4   4      149.99      153.00      8.12 o 
  -5   4   4      114.25      116.27      7.20 o 
  -4   4   4       40.77       51.58      8.49 o 
  -3   4   4      486.50      577.77     22.68 o 
  -2   4   4     3076.69     3293.88     36.34 o 
  -1   4   4       28.39       18.15      2.91 o 
   0   4   4      182.12      126.70      5.19 o 
   1   4   4       87.41      106.41      4.05 o 
   2   4   4      369.32      393.77      8.82 o 
   3   4   4     1010.65     1053.70     15.31 o 
   4   4   4       87.62       75.57      4.19 o 
   5   4   4      104.18      124.89      6.59 o 
   6   4   4       89.20       85.76      9.56 o 
   7   4   4       20.11       22.29      4.25 o 
   8   4   4        6.93        7.55      3.51 o 
  -8   5   4       78.65       73.15      6.81 o 
  -7   5   4       16.69       15.89      3.69 o 
  -6   5   4       57.33       55.40      5.52 o 
  -5   5   4        0.71        0.00      2.74 o 
  -4   5   4      125.52      138.10     12.70 o 
  -3   5   4        0.02        1.61      3.19 o 
  -2   5   4       58.99       37.50      6.28 o 
  -1   5   4      136.34      176.73      7.66 o 
   0   5   4     3951.48     4005.64     26.03 o 
   1   5   4       21.34       17.25      2.21 o 
   2   5   4      227.93      219.65      7.57 o 
   3   5   4      919.10      827.73     11.75 o 
   4   5   4      364.89      408.63      7.84 o 
   5   5   4       18.82        9.99      3.27 o 
   6   5   4        8.40        8.47      3.66 o 
   7   5   4       10.66        6.42      2.94 o 
   8   5   4        6.41        1.32      4.06 o 
  -8   6   4        6.58        9.88      5.16 o 
  -7   6   4       13.51       12.37      3.28 o 
  -6   6   4        4.59        0.27      2.61 o 
  -5   6   4        4.43        5.12      3.87 o 
  -4   6   4        3.63        0.00      5.34 o 
  -3   6   4       47.83       43.17      5.30 o 
  -2   6   4       40.44       25.92      4.04 o 
  -1   6   4       24.96       19.41      6.28 o 
   0   6   4      462.22      496.56      8.25 o 
   1   6   4      886.61      956.85     22.82 o 
   2   6   4       34.35       39.77      2.44 o 
   3   6   4       59.67       79.68      5.79 o 
   4   6   4     1352.91     1396.99     17.00 o 
   5   6   4       52.62       55.65      5.53 o 
   6   6   4       93.85       99.31      7.71 o 
   7   6   4        0.17        0.00      4.43 o 
  -7   7   4       13.55       14.04      5.11 o 
  -6   7   4      101.20       87.56     15.25 o 
  -5   7   4        1.36        6.59      4.16 o 
  -4   7   4        5.42        4.47      3.72 o 
  -3   7   4      113.52       88.20      7.37 o 
  -2   7   4       39.36       24.47      3.86 o 
  -1   7   4       80.37      114.34      5.92 o 
   0   7   4      109.86      105.24      6.15 o 
   1   7   4       58.19       66.65      5.87 o 
   2   7   4        4.61        6.19      2.62 o 
   3   7   4       10.48        7.38      1.32 o 
   4   7   4      246.11      179.55      9.53 o 
   5   7   4      413.94      381.48     19.55 o 
   6   7   4      108.03      106.89     11.62 o 
   7   7   4        6.38        7.35      5.30 o 
  -7   8   4        3.64       17.81     10.40 o 
  -6   8   4       23.99       20.90      5.56 o 
  -5   8   4       78.84       76.72     11.91 o 
  -4   8   4       62.42       58.16      6.90 o 
  -3   8   4        0.28        4.07      3.10 o 
  -2   8   4      399.63      452.19     31.98 o 
  -1   8   4      276.48      301.12      9.80 o 
   0   8   4      248.82      231.43     11.72 o 
   1   8   4      107.38       97.50      8.90 o 
   2   8   4      453.53      448.94     14.60 o 
   3   8   4      114.22      115.31      7.10 o 
   4   8   4       91.25       99.26     14.93 o 
   5   8   4      194.78      192.27     14.78 o 
   6   8   4        0.78        0.31      3.58 o 
   7   8   4        0.06       15.10      6.37 o 
  -6   9   4        0.87        0.00      6.14 o 
  -5   9   4       11.91       23.48      5.61 o 
  -4   9   4       14.22       11.58      3.98 o 
  -3   9   4      105.10       92.72      8.05 o 
  -2   9   4      255.89      260.13     10.50 o 
  -1   9   4      100.36       87.81      8.23 o 
   0   9   4       41.17       35.72      5.28 o 
   1   9   4      104.07      108.06     16.49 o 
   2   9   4      467.80      443.97     19.69 o 
   3   9   4      132.96      134.36     17.43 o 
   4   9   4        8.51        4.77      7.34 o 
   5   9   4       56.42       45.74     11.29 o 
   6   9   4       14.48       13.20      5.62 o 
  -6  10   4        0.01        1.34      5.76 o 
  -5  10   4        2.93        3.71      5.73 o 
  -4  10   4        0.28        3.43      3.29 o 
  -3  10   4      191.76      178.78      9.67 o 
  -2  10   4      201.53      204.10     12.94 o 
  -1  10   4      121.40      133.64     14.33 o 
   0  10   4        3.55        8.47      4.00 o 
   1  10   4      163.28      150.84     10.62 o 
   2  10   4       26.93       13.72      6.90 o 
   3  10   4        3.23        0.00      5.83 o 
   4  10   4       28.82       32.32     11.01 o 
   5  10   4        3.72        7.65      7.72 o 
  -5  11   4        0.49        0.30      7.79 o 
  -4  11   4       14.43       14.78      6.06 o 
  -3  11   4       34.19       43.58     14.94 o 
  -2  11   4        5.29        6.38      4.41 o 
  -1  11   4        5.18        9.25      4.46 o 
   0  11   4       60.01       55.41     12.42 o 
   1  11   4      237.40      222.22     13.59 o 
   2  11   4       16.54       24.02      9.09 o 
   3  11   4        3.73        2.95      6.73 o 
   4  11   4       14.74        5.01      7.99 o 
   5  11   4        5.55       10.64      8.10 o 
  -3  12   4        0.19        0.00      6.42 o 
  -2  12   4       16.71        4.29     10.40 o 
  -1  12   4       10.54       14.52      5.20 o 
   0  12   4        2.02        2.48      5.64 o 
   1  12   4        8.58       18.29      8.75 o 
   2  12   4        4.26        1.20      6.07 o 
   3  12   4       36.49       50.16     12.73 o 
  -2  13   4        8.80        9.54      6.31 o 
  -1  13   4       28.44       23.27      9.30 o 
   0  13   4        0.03        4.25      6.52 o 
   1  13   4       20.39       49.79     12.04 o 
   2  13   4       11.23        7.55      7.86 o 
  -8   1   5       11.98       12.83      4.56 o 
  -7   1   5        3.66        0.21      4.74 o 
  -6   1   5       18.40       23.26      4.02 o 
  -5   1   5       32.78       37.61      3.76 o 
  -4   1   5       21.55       13.55      2.52 o 
  -3   1   5      475.51      574.85     10.30 o 
  -2   1   5      330.79      297.53      4.63 o 
  -1   1   5     2206.16     2181.14     23.10 o 
   0   1   5       89.64       80.39      2.51 o 
   1   1   5      307.31      285.82      4.18 o 
   2   1   5     3179.05     3204.22     21.76 o 
   3   1   5      611.47      679.98     13.27 o 
   4   1   5       20.67       35.76      3.09 o 
   5   1   5        1.32        1.19      2.49 o 
   6   1   5       66.70       50.97      4.99 o 
   7   1   5        0.32        1.30      2.61 o 
   8   1   5        1.33        1.54      3.70 o 
  -8   2   5       58.24       51.99      7.76 o 
  -7   2   5        8.25        8.48      3.78 o 
  -6   2   5        3.51        0.35      3.09 o 
  -5   2   5        5.71        2.23      2.55 o 
  -4   2   5        3.04       15.60      3.26 o 
  -3   2   5      298.59      436.77      8.89 o 
  -2   2   5     1621.78     1843.55     23.16 o 
  -1   2   5       85.82      104.58      3.84 o 
   0   2   5     1001.37      999.16      7.60 o 
   1   2   5       16.21       22.14      2.61 o 
   2   2   5     1340.02     1433.97     13.44 o 
   3   2   5      849.35     1107.10     15.20 o 
   4   2   5      106.45       78.12      4.99 o 
   5   2   5      285.85      272.70      9.88 o 
   6   2   5      111.88      100.96      6.68 o 
   7   2   5      295.85      283.74     15.57 o 
   8   2   5       11.60       15.21      4.73 o 
  -8   3   5       86.59      118.95     10.05 o 
  -7   3   5       27.22       35.34      6.34 o 
  -6   3   5      122.84      126.10      8.57 o 
  -5   3   5       12.06       14.31      3.22 o 
  -4   3   5     2705.77     2667.27     29.14 o 
  -3   3   5       46.45       81.39     12.09 o 
  -2   3   5      557.51      562.49     10.48 o 
  -1   3   5       68.22       68.13      3.80 o 
   0   3   5       70.48       53.22      4.92 o 
   1   3   5      818.99      807.61     12.61 o 
   2   3   5      460.76      566.20      9.16 o 
   3   3   5     1454.87     1498.06     16.29 o 
   4   3   5       67.64       40.45      3.96 o 
   5   3   5        1.53        3.06      2.02 o 
   6   3   5      222.33      214.08      9.80 o 
   7   3   5       46.12       45.00      5.19 o 
   8   3   5       27.10       21.93      4.25 o 
  -8   4   5       12.57        9.74      4.31 o 
  -7   4   5      113.68      113.23      7.65 o 
  -6   4   5       76.82       77.41      6.79 o 
  -5   4   5       12.30        4.84      2.60 o 
  -4   4   5        7.21        4.59      3.22 o 
  -3   4   5       77.17      103.07     10.19 o 
  -2   4   5       84.03      103.65      6.76 o 
  -1   4   5      179.54      216.91      7.31 o 
   0   4   5       47.23       42.49      2.72 o 
   1   4   5     1954.36     2237.82     22.66 o 
   2   4   5       99.82      157.83      4.75 o 
   3   4   5      205.27      239.98      5.06 o 
   4   4   5      292.44      279.81      8.26 o 
   5   4   5      136.40      127.86      6.13 o 
   6   4   5       83.10       93.34      7.46 o 
   7   4   5        9.19        7.88      3.23 o 
   8   4   5        0.09        9.16      3.73 o 
  -8   5   5       16.69       13.67      4.03 o 
  -7   5   5        0.02        0.00      2.98 o 
  -6   5   5        5.12        7.96      2.57 o 
  -5   5   5       43.42       52.53      5.16 o 
  -4   5   5       37.60       60.94      8.96 o 
  -3   5   5      290.29      318.00     18.01 o 
  -2   5   5        0.01        1.03      3.57 o 
  -1   5   5        6.53        8.28      2.46 o 
   0   5   5      400.20      407.53     10.15 o 
   1   5   5        8.89        8.42      1.07 o 
   2   5   5      560.31      695.94     26.25 o 
   3   5   5       16.75       31.26      3.19 o 
   4   5   5       76.44       62.71      2.98 o 
   5   5   5       42.03       32.84      4.47 o 
   6   5   5        2.52        3.42      2.60 o 
   7   5   5       26.90       28.48      4.61 o 
   8   5   5        6.48        0.00      5.39 o 
  -8   6   5       76.40       69.58      8.10 o 
  -7   6   5        0.74        4.79      2.91 o 
  -6   6   5       48.76       42.88      5.48 o 
  -5   6   5      406.83      397.24     17.61 o 
  -4   6   5        1.64        0.00      3.05 o 
  -3   6   5       36.90       63.30      6.23 o 
  -2   6   5        0.81        8.47      3.04 o 
  -1   6   5      139.91      138.81      5.97 o 
   0   6   5        6.37       10.22      1.29 o 
   1   6   5      128.62      180.03      5.70 o 
   2   6   5        1.40        3.53      4.36 o 
   3   6   5     1685.69     1882.00     21.84 o 
   4   6   5        3.41        9.92      3.94 o 
   5   6   5       27.52       21.42      3.59 o 
   6   6   5       33.36       37.75      7.29 o 
   7   6   5       49.97       57.94      9.21 o 
  -7   7   5        0.00        9.91      4.01 o 
  -6   7   5       39.68       34.77      5.02 o 
  -5   7   5       16.53       12.39      4.21 o 
  -4   7   5       25.66        6.56      6.86 o 
  -3   7   5      102.48       80.63      8.53 o 
  -2   7   5      158.05      188.01      9.94 o 
  -1   7   5       30.62       55.27      4.78 o 
   0   7   5        2.88        8.39      2.79 o 
   1   7   5      187.85      250.22     17.64 o 
   2   7   5       40.10       42.67      4.01 o 
   3   7   5      329.73      307.82     10.86 o 
   4   7   5     1040.22      942.01     28.84 o 
   5   7   5       31.71       38.48      8.85 o 
   6   7   5        0.62        5.69      4.74 o 
   7   7   5        2.66        6.21      4.52 o 
  -7   8   5        6.84       21.55      8.92 o 
  -6   8   5       72.78       71.05      8.66 o 
  -5   8   5       32.46       41.98      8.27 o 
  -4   8   5       23.17       26.62      4.89 o 
  -3   8   5       90.51       68.25      6.86 o 
  -2   8   5       72.29       76.59     22.46 o 
  -1   8   5        3.88        3.62      4.51 o 
   0   8   5      378.33      359.17     14.44 o 
   1   8   5      140.01      158.79     15.51 o 
   2   8   5      263.91      273.09      8.11 o 
   3   8   5      276.91      274.08     23.06 o 
   4   8   5      235.97      260.04     18.36 o 
   5   8   5       16.93       18.78      6.47 o 
   6   8   5       11.85       20.08      6.41 o 
   7   8   5        1.18        6.13      5.27 o 
  -6   9   5       16.38       16.44      8.27 o 
  -5   9   5        0.01        4.22      3.88 o 
  -4   9   5        9.97        1.33      2.99 o 
  -3   9   5       39.87       34.27      5.50 o 
  -2   9   5       57.06       47.56      5.69 o 
  -1   9   5      247.88      249.42     18.67 o 
   0   9   5        9.41        2.14      3.26 o 
   1   9   5      160.21      146.37      9.70 o 
   2   9   5      208.82      177.49     18.46 o 
   3   9   5        7.86       15.89      8.06 o 
   4   9   5       11.34        3.23      6.55 o 
   5   9   5        2.52        6.24      7.48 o 
   6   9   5        5.30        7.33      5.07 o 
  -5  10   5        8.01        1.78      5.52 o 
  -4  10   5        5.49        8.33      4.82 o 
  -3  10   5      120.17      109.20      7.83 o 
  -2  10   5      308.23      320.19     11.96 o 
  -1  10   5        4.67        0.04      4.39 o 
   0  10   5        1.63        0.00      3.11 o 
   1  10   5       57.60       75.89      8.23 o 
   2  10   5      116.21      110.35     15.61 o 
   3  10   5        6.90       22.54      9.37 o 
   4  10   5       83.37       58.50     12.56 o 
   5  10   5       15.52       21.20      9.95 o 
  -5  11   5       13.82       30.54      8.34 o 
  -4  11   5       28.24       54.69      8.10 o 
  -3  11   5        0.41        6.54      5.30 o 
  -2  11   5       87.01       89.67      9.39 o 
  -1  11   5       50.12       46.71      5.57 o 
   0  11   5       77.11       67.29      8.08 o 
   1  11   5        0.99       11.67      6.59 o 
   2  11   5        9.26       23.06      8.96 o 
   3  11   5        1.33        6.24      6.93 o 
   4  11   5        3.91        0.00      6.42 o 
  -3  12   5        4.45        4.19      6.66 o 
  -2  12   5        0.09        0.00      4.18 o 
  -1  12   5       23.94       27.37      4.81 o 
   0  12   5        4.29       24.22      8.99 o 
   1  12   5       22.02       27.83      9.40 o 
   2  12   5       26.46       26.32     11.08 o 
   3  12   5       15.01       32.46     10.81 o 
  -1  13   5        0.01        2.40      5.90 o 
   0  13   5        3.97       11.43      7.45 o 
   1  13   5       30.74       44.43     12.52 o 
  -8   0   6       57.56       54.62     11.43 o 
  -7   0   6       37.41       63.24     10.84 o 
  -6   0   6      406.45      425.09     18.82 o 
  -5   0   6      255.86      173.01     10.55 o 
  -4   0   6        8.28        7.59      2.42 o 
  -3   0   6     2060.42     2192.09     25.15 o 
  -2   0   6     1144.70     1273.66     13.71 o 
  -1   0   6    22641.86    20713.39    106.74 o 
   0   0   6     1852.35     2012.52     28.48 o 
   1   0   6      563.66      625.55     10.64 o 
   2   0   6      127.22      110.22      5.51 o 
   3   0   6     2470.68     2711.56     28.06 o 
   4   0   6      339.07      327.96     19.15 o 
   5   0   6      412.65      456.22     17.93 o 
   6   0   6      113.74      132.89     11.09 o 
   7   0   6      366.36      350.41     19.12 o 
   8   0   6        9.79        8.86      5.04 o 
  -8   1   6       21.12       16.83      5.09 o 
  -7   1   6        1.13        0.00      3.25 o 
  -6   1   6      221.46      248.02      9.76 o 
  -5   1   6      176.81      250.93      8.89 o 
  -4   1   6      307.94      189.26      7.72 o 
  -3   1   6       49.11       33.02      2.36 o 
  -2   1   6     1280.91     1335.06     10.46 o 
  -1   1   6     2560.54     2372.29     38.98 o 
   0   1   6      313.42      310.81      6.54 o 
   1   1   6        1.06        0.73      0.76 o 
   2   1   6      701.66      674.14      8.42 o 
   3   1   6      145.79      146.09      8.47 o 
   4   1   6      646.88      584.22     15.38 o 
   5   1   6        1.80        4.68      2.47 o 
   6   1   6       70.44       64.19      5.61 o 
   7   1   6      229.60      217.89     10.73 o 
   8   1   6       47.74       49.28      6.04 o 
  -8   2   6        5.25        0.00      3.72 o 
  -7   2   6       10.25        2.67      2.87 o 
  -6   2   6        7.82        6.40      3.69 o 
  -5   2   6      230.45      205.82      8.08 o 
  -4   2   6      126.42      136.94      6.73 o 
  -3   2   6       10.05        8.44      2.08 o 
  -2   2   6      183.26      222.09      4.64 o 
  -1   2   6      730.11      706.84     11.61 o 
   0   2   6     5685.09     5266.62     23.05 o 
   1   2   6      765.84      805.90      8.70 o 
   2   2   6      683.10      770.98     10.47 o 
   3   2   6      115.71      106.37      4.87 o 
   4   2   6       79.70       62.80      4.54 o 
   5   2   6      124.09      102.35      6.83 o 
   6   2   6        9.68       15.53      3.82 o 
   7   2   6        3.64        4.25      3.21 o 
   8   2   6        0.53        0.00      3.94 o 
  -8   3   6       27.35       19.73      5.10 o 
  -7   3   6       91.08       89.40      7.67 o 
  -6   3   6       23.50       26.17      4.37 o 
  -5   3   6       26.27       29.41      3.78 o 
  -4   3   6      150.49      156.75      7.21 o 
  -3   3   6      244.14      272.29     10.43 o 
  -2   3   6     1185.80     1257.88     15.87 o 
  -1   3   6      105.50      108.26      4.40 o 
   1   3   6      267.24      293.52      7.82 o 
   2   3   6       86.31      122.59      6.19 o 
   3   3   6      175.33      215.44      7.15 o 
   4   3   6      146.13      133.01      6.12 o 
   5   3   6      283.58      255.93      8.86 o 
   6   3   6     1186.30     1093.66     24.29 o 
   7   3   6        3.34        0.00      3.02 o 
   8   3   6        4.50        3.69      3.60 o 
  -8   4   6        0.02        1.42      4.29 o 
  -7   4   6       23.26       34.16      5.28 o 
  -6   4   6      361.07      357.22     13.51 o 
  -5   4   6        0.43        5.25      3.14 o 
  -4   4   6       12.42        9.51      3.09 o 
  -3   4   6      610.43      607.93     25.56 o 
  -2   4   6       29.37       21.78      3.76 o 
  -1   4   6      808.18      762.96     20.00 o 
   0   4   6       94.48       97.14      4.49 o 
   1   4   6      166.05      219.67      4.90 o 
   2   4   6     4736.35     5254.40     47.89 o 
   3   4   6      178.52      146.50      3.62 o 
   4   4   6        0.51        0.78      1.48 o 
   5   4   6       97.14       88.94      5.19 o 
   6   4   6      109.33       86.42      7.16 o 
   7   4   6       59.30       52.43      5.60 o 
   8   4   6        1.26        0.00      2.91 o 
  -8   5   6        0.01        3.42      4.06 o 
  -7   5   6      128.13      127.11      8.21 o 
  -6   5   6       74.46       66.21      6.13 o 
  -5   5   6      296.80      298.78     13.34 o 
  -4   5   6      411.67      357.39     21.31 o 
  -3   5   6        3.34       10.64      4.87 o 
  -2   5   6       12.42       14.48      5.01 o 
  -1   5   6       44.10       42.30      3.18 o 
   0   5   6      102.55      103.41      5.13 o 
   1   5   6       14.73       14.77      1.99 o 
   2   5   6      206.23      177.43     13.62 o 
   3   5   6       66.09       60.74      3.24 o 
   4   5   6       80.53       78.92      4.33 o 
   5   5   6      305.62      283.38     11.40 o 
   6   5   6        0.22        0.00      2.75 o 
   7   5   6       11.09       21.79      3.95 o 
   8   5   6       14.19        6.13      4.89 o 
  -7   6   6        8.47        7.84      5.56 o 
  -6   6   6       32.00       30.19      4.59 o 
  -5   6   6        0.76        1.93      2.82 o 
  -4   6   6      193.75      185.25     16.16 o 
  -3   6   6      347.61      367.89     21.03 o 
  -2   6   6      218.42      239.60     16.47 o 
  -1   6   6     1232.90     1295.56     18.59 o 
   0   6   6       60.18       57.61      2.74 o 
   1   6   6        1.97        1.29      1.13 o 
   2   6   6       32.00       18.60      5.18 o 
   3   6   6      480.79      548.69     19.83 o 
   4   6   6        7.22        7.10      4.66 o 
   5   6   6       65.23       60.26      8.20 o 
   6   6   6       81.23       76.77      9.94 o 
   7   6   6        1.30        0.54      4.48 o 
  -7   7   6        6.56        5.12      7.31 o 
  -6   7   6       49.32       41.77     10.10 o 
  -5   7   6      159.81      182.67     12.45 o 
  -4   7   6        4.05        4.06      3.40 o 
  -3   7   6        9.97        7.88      3.21 o 
  -2   7   6       17.63       16.49      3.79 o 
  -1   7   6       43.63       61.64      3.80 o 
   0   7   6       66.33       69.14      3.17 o 
   1   7   6       12.78        6.43      2.23 o 
   2   7   6        3.93        8.51      5.11 o 
   3   7   6        0.01        3.91      3.71 o 
   4   7   6      162.99      156.05     27.00 o 
   5   7   6       37.26       45.18      7.69 o 
   6   7   6       30.95       42.07      8.11 o 
   7   7   6       33.54       45.74      9.18 o 
  -7   8   6       12.54        5.68      4.72 o 
  -6   8   6        3.04        4.15      3.82 o 
  -5   8   6       18.06       16.46      4.82 o 
  -4   8   6       10.70       12.34      4.39 o 
  -3   8   6       70.90       53.73      6.44 o 
  -2   8   6      376.72      380.44     14.64 o 
  -1   8   6      174.86      160.28      7.22 o 
   0   8   6        3.29        4.92      2.84 o 
   1   8   6        0.43        2.19      2.14 o 
   2   8   6      261.53      248.00     20.83 o 
   3   8   6      121.32      121.94     15.89 o 
   4   8   6       21.86       21.90      5.65 o 
   5   8   6       30.79       25.61     16.78 o 
   6   8   6        0.16        3.24      4.85 o 
  -6   9   6        8.12        3.69     10.10 o 
  -5   9   6       23.61       33.60      6.23 o 
  -4   9   6       23.57       30.17      5.57 o 
  -3   9   6        0.26        0.77      2.81 o 
  -2   9   6        2.35        5.07      3.12 o 
  -1   9   6        2.10        5.51      2.31 o 
   0   9   6        0.20        0.00      2.84 o 
   1   9   6      448.63      434.29     15.87 o 
   2   9   6        3.95        7.27      5.90 o 
   3   9   6      102.37      106.98     14.86 o 
   4   9   6       85.81       86.60     15.03 o 
   5   9   6        0.32        3.91      5.09 o 
   6   9   6        5.42        6.89      4.98 o 
  -5  10   6        0.02        4.40      4.03 o 
  -4  10   6       51.62       53.18      7.14 o 
  -3  10   6       96.15       72.75     15.39 o 
  -2  10   6      218.07      201.48      9.71 o 
  -1  10   6        0.07        6.12      3.89 o 
   0  10   6      107.96      102.24      9.05 o 
   1  10   6      145.48      147.92     10.12 o 
   2  10   6       23.32       24.94     10.02 o 
   3  10   6        0.04        7.14      6.83 o 
   4  10   6        0.11        0.00      5.94 o 
   5  10   6        1.41        0.00      6.18 o 
  -4  11   6       61.25       62.91      8.70 o 
  -3  11   6       33.81       41.32      7.04 o 
  -2  11   6        4.50        0.99      4.60 o 
  -1  11   6        0.76        5.91      3.44 o 
   0  11   6       39.87       32.99      6.14 o 
   1  11   6       58.77       68.28     13.24 o 
   2  11   6        6.11        0.00      7.75 o 
   3  11   6        4.44        3.98      6.45 o 
   4  11   6       21.75       30.37     11.12 o 
  -3  12   6        3.95        0.03      5.46 o 
  -2  12   6        9.83       12.88      4.85 o 
  -1  12   6       31.05       23.87      4.51 o 
   0  12   6        4.12        9.54      8.13 o 
   1  12   6        5.39        0.00      6.93 o 
   2  12   6       11.87       10.74      6.86 o 
   3  12   6        0.31        0.00      5.56 o 
  -1  13   6        1.31        0.00      6.28 o 
   0  13   6        0.24        0.00      7.03 o 
   1  13   6       23.09       28.99     10.09 o 
  -8   1   7       37.30       40.55      7.01 o 
  -7   1   7       12.51       12.62      4.78 o 
  -6   1   7       73.67       86.44      5.93 o 
  -5   1   7       83.01      107.68      5.96 o 
  -4   1   7      423.80      358.88     11.07 o 
  -3   1   7      318.92      193.70      5.22 o 
  -2   1   7     1820.40     1814.77     22.19 o 
  -1   1   7     6160.82     6372.30     56.70 o 
   0   1   7     1140.74     1202.05     13.71 o 
   1   1   7       26.89       33.61      2.06 o 
   2   1   7      911.36      929.03     10.30 o 
   3   1   7       22.01       22.50      2.94 o 
   4   1   7      241.19      272.07     12.46 o 
   5   1   7      440.85      437.18     12.69 o 
   6   1   7      107.13      112.19      7.27 o 
   7   1   7       12.25       11.04      3.43 o 
   8   1   7        4.19        4.55      3.31 o 
  -8   2   7       35.37       36.02      5.50 o 
  -7   2   7        0.60        0.00      3.22 o 
  -6   2   7        2.41        3.66      2.61 o 
  -5   2   7       72.15       80.04      5.29 o 
  -4   2   7       31.07       58.97      4.47 o 
  -3   2   7       76.50       84.95      4.96 o 
  -2   2   7     3725.84     4476.16     29.33 o 
  -1   2   7      174.07      264.86      7.53 o 
   0   2   7      894.04      833.28     16.89 o 
   1   2   7       92.93       59.04      2.76 o 
   2   2   7      248.59      303.11      7.05 o 
   3   2   7     1721.34     2035.98     24.19 o 
   5   2   7      392.28      354.80     15.37 o 
   6   2   7      444.17      448.28     14.06 o 
   7   2   7       90.60      104.37      7.56 o 
   8   2   7        3.73        1.71      2.97 o 
  -8   3   7        1.39        0.00      4.55 o 
  -7   3   7        6.11        8.88      3.73 o 
  -6   3   7       15.12       24.74      4.42 o 
  -5   3   7       10.07        9.41      2.69 o 
  -4   3   7      300.68      316.46     10.13 o 
  -3   3   7       38.51       26.83      2.77 o 
  -2   3   7      457.64      446.24     11.43 o 
  -1   3   7      751.65      784.62     13.06 o 
   0   3   7      689.36      475.02      6.14 o 
   1   3   7       59.62       61.11      2.79 o 
   2   3   7        3.07        4.95      1.00 o 
   3   3   7      489.04      481.07      8.69 o 
   4   3   7        1.08        1.55      1.66 o 
   5   3   7      517.47      612.07     14.40 o 
   6   3   7        7.18        6.50      2.81 o 
   7   3   7        7.97        6.28      4.00 o 
   8   3   7        4.81        1.19      3.35 o 
  -8   4   7       13.82       19.19      7.09 o 
  -7   4   7      135.68      145.67     12.44 o 
  -6   4   7        8.60       18.48      4.15 o 
  -5   4   7       36.47       37.85      5.12 o 
  -4   4   7      242.50      269.40     10.81 o 
  -3   4   7        0.04        0.56      1.74 o 
  -2   4   7     1813.44     2101.80     31.08 o 
   0   4   7       62.43       65.91      6.35 o 
   1   4   7      153.13      169.48      7.60 o 
   2   4   7       12.23       13.50      2.45 o 
   3   4   7       74.13      108.01      8.52 o 
   4   4   7        0.49        0.18      1.50 o 
   5   4   7      866.47      854.15     23.34 o 
   6   4   7        8.15        0.83      3.18 o 
   7   4   7       84.29       89.25      8.22 o 
   8   4   7       15.38       20.12      5.12 o 
  -8   5   7       28.90       19.02      5.37 o 
  -7   5   7      135.62      148.17     13.02 o 
  -6   5   7       17.18       18.19      5.01 o 
  -5   5   7        8.91       17.11      4.17 o 
  -4   5   7        2.27        7.24      3.08 o 
  -3   5   7       14.99       33.83      7.00 o 
  -2   5   7      717.75      711.21     28.03 o 
  -1   5   7     1008.97      812.21     13.17 o 
   0   5   7        4.76        0.86      1.10 o 
   1   5   7     1734.74     1785.40     18.12 o 
   2   5   7      273.47      244.81     15.95 o 
   3   5   7      178.11      201.32     11.67 o 
   4   5   7        3.23        8.90      1.53 o 
   5   5   7       38.12       38.75      7.12 o 
   6   5   7        6.14        2.35      3.22 o 
   7   5   7       54.37       49.62      7.06 o 
  -7   6   7        0.01        0.22      4.45 o 
  -6   6   7       81.62       92.80     11.44 o 
  -5   6   7      133.78      133.06      9.17 o 
  -4   6   7       10.89       13.24      5.52 o 
  -3   6   7      139.17      189.19     16.16 o 
  -2   6   7       67.30      104.31     11.94 o 
  -1   6   7       46.81       36.56      3.03 o 
   0   6   7      348.85      431.02     11.37 o 
   1   6   7       23.92       30.15      2.78 o 
   2   6   7      458.25      428.69     32.17 o 
   3   6   7       74.84       69.27      7.64 o 
   4   6   7      130.44      153.28     11.67 o 
   5   6   7      248.75      290.81     16.80 o 
   6   6   7       15.15       26.42      6.67 o 
   7   6   7        0.61        8.15      5.21 o 
  -7   7   7        7.93        4.95      3.72 o 
  -6   7   7        8.77        3.84      4.00 o 
  -5   7   7       42.41       41.76      6.33 o 
  -4   7   7        4.60        3.41      3.36 o 
  -3   7   7      467.36      400.14     23.85 o 
  -2   7   7       22.11       31.67      7.31 o 
  -1   7   7      770.52      923.98     12.85 o 
   0   7   7      119.03      121.01      4.20 o 
   1   7   7      119.93      117.14      9.52 o 
   2   7   7       18.91       20.66      7.48 o 
   3   7   7       29.85       26.26      5.34 o 
   4   7   7      160.91      187.41     13.36 o 
   5   7   7       19.59       21.75      5.51 o 
   6   7   7       59.64       62.01      8.78 o 
   7   7   7        0.04        0.54      4.83 o 
  -6   8   7        0.02        3.75      3.96 o 
  -5   8   7       75.93       66.80      8.14 o 
  -4   8   7        4.22        4.12      3.28 o 
  -3   8   7      124.74       95.12      8.44 o 
  -2   8   7       53.98       52.74      6.12 o 
  -1   8   7      691.48      732.15     29.32 o 
   0   8   7       84.55       68.28      4.67 o 
   1   8   7        2.22        3.64      2.70 o 
   2   8   7       41.18       42.13      9.57 o 
   3   8   7      200.36      162.98     18.15 o 
   4   8   7      162.49      146.93     12.43 o 
   5   8   7       21.66       33.08      7.57 o 
   6   8   7       31.62       31.65      7.53 o 
  -6   9   7       10.14        3.66      3.31 o 
  -5   9   7       73.06       81.60     10.41 o 
  -4   9   7      271.71      271.30     15.10 o 
  -3   9   7      507.91      474.88     18.56 o 
  -2   9   7       25.29       24.50      6.28 o 
  -1   9   7       53.42       53.19      4.17 o 
   0   9   7       35.34       40.21      9.47 o 
   1   9   7       43.23       44.49      5.52 o 
   2   9   7      315.96      286.50     23.92 o 
   3   9   7       13.72       22.23      9.26 o 
   4   9   7        0.57        4.84      6.38 o 
   5   9   7       14.12        9.79      5.68 o 
   6   9   7        8.76        8.76      4.72 o 
  -5  10   7        3.30        0.29      3.45 o 
  -4  10   7        0.57        7.83      3.81 o 
  -3  10   7        4.97        6.11      3.84 o 
  -2  10   7       82.51       76.52     12.58 o 
  -1  10   7      207.11      186.38     10.32 o 
   0  10   7        4.31        4.10      3.54 o 
   1  10   7        5.42       17.09      8.13 o 
   2  10   7      132.15      143.80     18.46 o 
   3  10   7       49.30       50.85     11.49 o 
   4  10   7       11.71        5.22      5.28 o 
   5  10   7        1.79       12.46      9.02 o 
  -4  11   7        5.11        9.98      6.83 o 
  -3  11   7        0.00        3.82      8.65 o 
  -2  11   7       17.25       24.06      5.84 o 
  -1  11   7        6.56        6.67      2.89 o 
   0  11   7      138.15      119.99     16.78 o 
   1  11   7       79.08      100.91     16.30 o 
   2  11   7       18.46       23.81      8.54 o 
   3  11   7        0.01        2.09      6.52 o 
   4  11   7        6.97       14.27      9.44 o 
  -3  12   7        0.68        1.19      4.05 o 
  -2  12   7        0.29        4.04      4.21 o 
  -1  12   7       16.35        8.39      4.65 o 
   0  12   7       51.12       30.54     10.60 o 
   1  12   7       37.51       39.01     10.36 o 
   2  12   7        0.52        0.00      6.69 o 
   3  12   7        0.27        2.33      7.48 o 
   0  13   7        5.33        9.74      8.17 o 
  -8   0   8        9.18        8.20      5.73 o 
  -7   0   8        0.63        2.71      3.33 o 
  -6   0   8       32.31       45.32      6.29 o 
  -5   0   8      124.55      106.67      8.54 o 
  -4   0   8      145.48      164.77      8.09 o 
  -3   0   8     5360.57     4872.91     40.92 o 
  -2   0   8        0.03        0.02      1.44 o 
  -1   0   8    11490.02    12112.58     91.06 o 
   0   0   8        8.05       19.44      2.95 o 
   1   0   8       49.63       52.42      3.82 o 
   2   0   8     1829.06     1950.15     25.96 o 
   3   0   8      663.44      609.14     15.71 o 
   4   0   8     1245.64     1310.12     42.00 o 
   5   0   8      178.75      187.62     12.19 o 
   6   0   8        0.65        0.00      3.21 o 
   7   0   8        2.08        5.56      4.24 o 
   8   0   8       21.03       33.53      8.01 o 
  -8   1   8       43.69       44.09      6.04 o 
  -7   1   8       11.13       11.20      5.17 o 
  -6   1   8        0.01        0.00      2.68 o 
  -5   1   8       23.49       32.39      3.47 o 
  -4   1   8       55.24       85.76      4.42 o 
  -3   1   8      152.94       88.06      3.97 o 
  -2   1   8        1.89        5.81      1.31 o 
  -1   1   8      131.24      132.29      5.66 o 
   0   1   8     2457.22     2371.29     20.68 o 
   1   1   8       59.04       45.95      2.52 o 
   2   1   8       38.89       38.81      2.55 o 
   3   1   8      333.35      334.23      8.79 o 
   4   1   8      412.81      425.33     24.05 o 
   5   1   8       27.57       29.46      6.31 o 
   6   1   8        5.90        8.86      3.05 o 
   7   1   8       96.50       89.63      7.28 o 
   8   1   8       33.43       45.82      5.76 o 
  -8   2   8        0.94        0.62      3.87 o 
  -7   2   8        0.43        0.32      3.33 o 
  -6   2   8      150.60      156.80      8.07 o 
  -5   2   8       87.14       83.69      5.26 o 
  -4   2   8       12.63       22.48      3.05 o 
  -3   2   8     1586.15     1666.99     20.30 o 
  -2   2   8     3024.55     2712.36     26.68 o 
  -1   2   8      218.52      252.66      7.61 o 
   0   2   8       54.64       47.92      2.46 o 
   1   2   8     1068.77     1149.70     13.07 o 
   2   2   8     1971.16     2195.61     15.55 o 
   3   2   8      172.12      189.77      5.67 o 
   4   2   8      336.92      297.12      9.89 o 
   5   2   8      117.72      132.27     15.10 o 
   6   2   8       93.06      106.91      7.33 o 
   7   2   8        8.65        2.54      2.94 o 
   8   2   8       42.94       61.30     10.76 o 
  -8   3   8       10.94        5.82      3.83 o 
  -7   3   8        0.00        3.43      3.12 o 
  -6   3   8        3.34        6.93      2.88 o 
  -5   3   8      223.11      195.44      8.88 o 
  -4   3   8        0.13        2.89      1.91 o 
  -3   3   8     1231.49     1097.28     14.83 o 
  -2   3   8      577.66      686.50     24.27 o 
  -1   3   8       10.52        6.46      2.17 o 
   0   3   8      301.27      348.62      5.46 o 
   1   3   8      155.50      176.64      4.60 o 
   2   3   8       39.20       50.00      2.36 o 
   3   3   8      124.31      132.12      4.90 o 
   4   3   8       14.35        9.29      2.36 o 
   5   3   8        9.48        9.38      2.66 o 
   6   3   8        2.29        1.59      2.80 o 
   7   3   8        3.74        2.80      2.92 o 
   8   3   8       10.80        8.32      3.75 o 
  -8   4   8        4.00        1.08      4.72 o 
  -7   4   8        1.88       15.93      6.00 o 
  -6   4   8       20.86       20.53      5.32 o 
  -5   4   8        1.22        6.13      7.57 o 
  -4   4   8       14.59       40.22      4.72 o 
  -3   4   8       91.14      115.87      5.61 o 
  -2   4   8       74.81      105.57      7.43 o 
  -1   4   8      188.70      227.30      8.71 o 
   0   4   8       25.77       31.64      2.29 o 
   1   4   8      330.97      399.22     11.66 o 
   2   4   8     1117.69     1223.91     16.74 o 
   3   4   8      300.68      241.21     12.25 o 
   4   4   8       38.47       50.34      6.81 o 
   5   4   8        3.52       17.88      5.79 o 
   6   4   8       43.68       50.34     13.72 o 
   7   4   8       12.45       18.08      5.61 o 
   8   4   8        0.10        2.92      5.71 o 
  -8   5   8       29.20       17.15      5.70 o 
  -7   5   8        9.00        0.00      5.42 o 
  -6   5   8       24.88       30.82      5.41 o 
  -5   5   8       12.97        5.78      3.21 o 
  -4   5   8       11.16        5.11      5.40 o 
  -3   5   8        8.46        3.09      4.60 o 
  -2   5   8       53.60       60.97      9.54 o 
  -1   5   8       11.08        6.96      1.90 o 
   0   5   8       21.83       14.57      2.14 o 
   1   5   8      785.73      767.07     16.94 o 
   2   5   8       34.72       27.25      2.51 o 
   3   5   8       13.92        7.21      3.83 o 
   4   5   8       14.92       40.85      6.97 o 
   5   5   8       25.63       27.42      5.70 o 
   6   5   8        9.40        5.83      5.66 o 
   7   5   8       11.43       14.60      6.06 o 
  -7   6   8       16.98       12.01      8.44 o 
  -6   6   8        1.29        4.15      4.63 o 
  -5   6   8        8.56        8.65      3.76 o 
  -4   6   8        0.84       15.13      7.07 o 
  -3   6   8       48.55       33.11      7.65 o 
  -2   6   8       76.83       66.29      9.78 o 
  -1   6   8      159.84      169.61      6.16 o 
   0   6   8      186.32      195.95      7.56 o 
   1   6   8      195.56      185.21      7.82 o 
   2   6   8      269.07      280.68     13.42 o 
   3   6   8      626.06      720.99     32.22 o 
   4   6   8      115.31       92.32      9.13 o 
   5   6   8        4.60       10.13      4.56 o 
   6   6   8        4.15        2.32      4.20 o 
   7   6   8       16.02       16.97     11.43 o 
  -7   7   8       29.08       22.62      6.45 o 
  -6   7   8       17.36       14.64      6.11 o 
  -5   7   8      156.58      161.37     17.16 o 
  -4   7   8       24.73       18.49      6.76 o 
  -3   7   8       10.08       14.72      6.35 o 
  -2   7   8       69.76       62.54      5.46 o 
  -1   7   8       34.95       43.24      3.58 o 
   0   7   8       33.46       25.02      2.32 o 
   1   7   8        0.62        0.83      0.95 o 
   2   7   8      401.62      411.91     17.08 o 
   3   7   8      181.95      180.76     12.30 o 
   4   7   8       66.43       79.74      8.92 o 
   5   7   8        5.90        8.06      5.19 o 
   6   7   8       32.97       27.21      7.32 o 
   7   7   8       27.40       35.95      7.92 o 
  -6   8   8       36.39       35.08      6.49 o 
  -5   8   8        7.57       14.41      4.79 o 
  -4   8   8      312.47      303.66     15.70 o 
  -3   8   8       11.87       16.14      3.68 o 
  -2   8   8       10.47       17.56      3.13 o 
  -1   8   8      152.66      145.93      7.44 o 
   0   8   8        0.14        1.29      1.16 o 
   1   8   8      847.81      866.44     34.74 o 
   2   8   8       56.96       74.63     12.28 o 
   3   8   8      147.69      139.31     11.41 o 
   4   8   8       25.58       17.29      5.82 o 
   5   8   8        0.82       14.47      5.75 o 
   6   8   8        0.02        0.00      6.62 o 
  -6   9   8        2.20        5.96      5.87 o 
  -5   9   8        0.36        0.00      3.74 o 
  -4   9   8       60.46       60.21      7.71 o 
  -3   9   8       22.44       34.15      5.79 o 
  -2   9   8        1.59        0.00      3.14 o 
  -1   9   8        9.54       13.04      2.55 o 
   0   9   8      132.03      137.64      9.37 o 
   1   9   8      462.92      460.25     15.57 o 
   2   9   8       16.01       14.10      7.34 o 
   3   9   8      246.22      271.95     24.57 o 
   4   9   8        0.28        0.00      6.38 o 
   5   9   8        4.72       15.08      5.87 o 
   6   9   8        4.45        6.33      8.30 o 
  -5  10   8        7.97        8.49      4.56 o 
  -4  10   8       31.31       41.28      6.76 o 
  -3  10   8        6.70        1.02      4.20 o 
  -2  10   8       10.87        9.31      4.70 o 
  -1  10   8        1.07        4.01      3.03 o 
   0  10   8        5.14        3.54      3.38 o 
   1  10   8       33.29       21.31      9.33 o 
   2  10   8        0.33        0.89      4.80 o 
   3  10   8        0.58        2.37      5.87 o 
   4  10   8        9.79        0.00      5.52 o 
   5  10   8        9.58       22.30      9.98 o 
  -4  11   8        7.16        2.54      4.84 o 
  -3  11   8       27.36       30.61      7.09 o 
  -2  11   8       33.85       26.57      5.48 o 
  -1  11   8        5.25        0.00      3.18 o 
   0  11   8        3.26        0.27      6.42 o 
   1  11   8        0.38        0.00      8.78 o 
   2  11   8        6.58       18.56      8.37 o 
   3  11   8       22.27       40.90     11.19 o 
   4  11   8        0.42        0.00      5.90 o 
  -3  12   8        0.14        0.00      4.11 o 
  -2  12   8       10.46        1.39      6.62 o 
  -1  12   8       21.61       23.26      5.71 o 
   0  12   8        0.10        0.00      6.21 o 
   1  12   8        4.79       10.16      8.82 o 
   2  12   8        2.04        6.45      6.42 o 
  -8   1   9        9.31        7.59     12.23 o 
  -7   1   9        6.91        2.10      2.25 o 
  -6   1   9      236.00      245.70      9.74 o 
  -5   1   9       44.83       56.77      4.46 o 
  -4   1   9       86.80      121.05      4.68 o 
  -3   1   9       34.26       26.06      2.89 o 
  -2   1   9      418.85      424.46      7.78 o 
  -1   1   9      577.68      634.97     12.64 o 
   0   1   9       30.52       14.73      2.54 o 
   2   1   9       21.83       11.98      2.30 o 
   3   1   9        9.98       12.09      2.25 o 
   4   1   9      120.13      135.60      6.68 o 
   5   1   9      280.56      268.24     15.47 o 
   6   1   9        2.94        4.96      4.85 o 
   7   1   9        8.56       10.71      4.74 o 
   8   1   9        5.22        0.00      4.83 o 
  -8   2   9        4.38        8.46      4.73 o 
  -7   2   9        0.93        1.45      2.86 o 
  -6   2   9        5.41        7.29      3.16 o 
  -5   2   9       30.59       32.29      3.70 o 
  -4   2   9       59.39       78.16      5.09 o 
  -3   2   9      544.15      478.91     13.04 o 
  -2   2   9       49.70       75.29      5.97 o 
  -1   2   9      413.11      560.70     16.95 o 
   0   2   9      363.39      357.60      6.79 o 
   1   2   9        6.67        2.76      1.06 o 
   2   2   9        3.16        1.84      1.80 o 
   3   2   9       40.34       35.06      3.04 o 
   4   2   9        6.56       10.78      2.47 o 
   5   2   9       15.29       27.49      5.12 o 
   6   2   9      146.20      171.93     13.65 o 
   7   2   9        3.71        0.00      4.35 o 
   8   2   9        1.67        0.00      5.09 o 
  -8   3   9        0.12        8.49      4.66 o 
  -7   3   9       71.77       71.94      9.53 o 
  -6   3   9      221.54      241.20     11.63 o 
  -5   3   9      110.72       81.97      5.99 o 
  -4   3   9       37.36       55.39      4.18 o 
  -3   3   9      470.72      474.90     12.33 o 
  -2   3   9      745.32      732.73     25.84 o 
  -1   3   9      148.26       90.71      5.85 o 
   0   3   9     1056.66     1042.90     12.29 o 
   1   3   9      579.63      571.87      7.23 o 
   2   3   9      921.20      990.11     16.60 o 
   3   3   9       16.96       12.01      2.59 o 
   4   3   9        2.38        3.08      1.33 o 
   5   3   9      125.55      138.26     10.77 o 
   6   3   9        5.34        5.56      3.34 o 
   7   3   9        1.02        0.00      4.29 o 
   8   3   9       42.49       37.96     13.69 o 
  -8   4   9       93.87       83.21     14.86 o 
  -7   4   9       86.00       78.78     14.03 o 
  -6   4   9        3.53        3.68      2.84 o 
  -5   4   9       82.37       70.79      6.29 o 
  -4   4   9       20.99       27.53      3.67 o 
  -3   4   9       82.00       82.95      3.95 o 
  -2   4   9      262.77      222.23     11.00 o 
  -1   4   9      140.54      102.21      6.10 o 
   0   4   9      237.86      241.20      5.21 o 
   1   4   9      210.85      189.78      8.52 o 
   2   4   9      109.64      120.46      5.69 o 
   3   4   9       40.22       37.62      3.83 o 
   4   4   9       44.01       45.91      3.86 o 
   5   4   9      470.04      495.68     25.58 o 
   6   4   9      214.71      176.94     13.74 o 
   7   4   9        7.47       11.19      4.16 o 
  -7   5   9        4.82       10.71      7.82 o 
  -6   5   9       69.34       91.47     14.31 o 
  -5   5   9        0.67        3.10      5.44 o 
  -4   5   9       48.86       52.13      4.80 o 
  -3   5   9      103.95      115.27      8.77 o 
  -2   5   9       75.41       98.16     11.99 o 
  -1   5   9       26.04       22.87      2.58 o 
   0   5   9      470.70      435.21     19.25 o 
   1   5   9      719.38      718.26     24.01 o 
   2   5   9       51.74       52.40      3.60 o 
   3   5   9      113.24      113.24      9.06 o 
   4   5   9       37.84       31.48      9.50 o 
   5   5   9        8.19        5.24      6.24 o 
   6   5   9       12.03       13.02      5.00 o 
   7   5   9       32.42       46.74      8.53 o 
  -7   6   9       30.45       36.99      9.81 o 
  -6   6   9      290.56      248.35     22.89 o 
  -5   6   9       20.40       26.63      8.72 o 
  -4   6   9        4.48        3.37      2.39 o 
  -3   6   9        1.13        0.00      5.49 o 
  -2   6   9      261.25      249.48      8.99 o 
  -1   6   9      185.82      195.05      7.04 o 
   0   6   9      217.10      197.55      6.91 o 
   1   6   9      148.84      128.42     11.97 o 
   2   6   9        1.26        3.52      3.33 o 
   3   6   9       79.94       92.93      8.69 o 
   4   6   9       61.73       60.07      7.88 o 
   5   6   9      171.31      158.32     12.84 o 
   6   6   9        0.62        9.78      4.75 o 
   7   6   9       12.49        9.09      4.77 o 
  -7   7   9        6.24       16.10      8.46 o 
  -6   7   9        7.94        3.77      6.11 o 
  -5   7   9      191.70      139.55     17.05 o 
  -4   7   9        4.41        6.73      5.42 o 
  -3   7   9        0.24        6.52      6.14 o 
  -2   7   9        3.48        0.26      1.77 o 
  -1   7   9       12.38       11.93      2.39 o 
   0   7   9      223.00      227.35      6.70 o 
   1   7   9       32.54       34.33      3.54 o 
   2   7   9       78.46       84.38      8.33 o 
   3   7   9        8.32       11.65      4.46 o 
   4   7   9      147.60      132.49     11.50 o 
   5   7   9       30.79       28.77      6.62 o 
   6   7   9       67.43       85.31     11.15 o 
  -6   8   9        0.00        2.02     12.90 o 
  -5   8   9        1.83        3.37      4.94 o 
  -4   8   9       31.49       32.94      5.96 o 
  -3   8   9        1.26        5.04      5.49 o 
  -2   8   9        1.49        4.13      5.71 o 
  -1   8   9      373.99      352.73      9.60 o 
   0   8   9      175.77      155.35      5.77 o 
   1   8   9       84.60       91.98      6.29 o 
   2   8   9      147.78      150.08     17.50 o 
   3   8   9        8.76        9.72      4.63 o 
   4   8   9        0.10        0.00      6.85 o 
   5   8   9        4.40        4.29      4.57 o 
   6   8   9        3.91       13.28      6.73 o 
  -6   9   9        0.31        0.00      5.01 o 
  -5   9   9        2.58        1.09      5.01 o 
  -4   9   9        1.21        0.00      4.77 o 
  -3   9   9        5.15       11.67      4.44 o 
  -2   9   9        4.99        7.77      2.95 o 
  -1   9   9      114.20      109.58     11.43 o 
   0   9   9        6.05        8.58      3.81 o 
   1   9   9       85.81       92.81     14.27 o 
   2   9   9      539.36      514.81     32.73 o 
   3   9   9        2.22       13.18      9.16 o 
   4   9   9       37.14       48.72     12.73 o 
   5   9   9       10.84        6.45      4.92 o 
  -5  10   9        0.86        2.71      3.47 o 
  -4  10   9        2.67        0.29      3.89 o 
  -3  10   9        0.54        1.30      5.56 o 
  -2  10   9        0.88        1.48      5.64 o 
  -1  10   9        0.85        2.58      2.55 o 
   0  10   9        1.27       13.24      7.55 o 
   1  10   9      243.35      262.42     24.02 o 
   2  10   9      149.44      176.84     20.72 o 
   3  10   9        6.32        9.40      7.99 o 
   4  10   9       33.81       55.58     13.07 o 
   5  10   9        5.83        1.51      8.13 o 
  -4  11   9       37.17       24.74      6.90 o 
  -3  11   9       13.88       23.03      6.16 o 
  -2  11   9       42.86       41.96      7.08 o 
  -1  11   9        7.07       10.09      5.60 o 
   0  11   9        1.53        0.00      7.17 o 
   1  11   9       77.45       70.96     14.55 o 
   2  11   9        6.79       14.55      9.20 o 
   3  11   9        3.88        0.79      6.59 o 
   4  11   9        0.54       12.08     10.64 o 
  -2  12   9        1.07       10.43      6.93 o 
  -1  12   9        1.02        0.00      5.49 o 
   0  12   9       55.58       95.42     16.09 o 
   1  12   9       34.58       22.51      9.64 o 
   2  12   9        3.08        3.60      7.89 o 
  -8   0  10       63.62       73.50     14.86 o 
  -7   0  10       23.34       26.26      5.71 o 
  -6   0  10      327.38      361.85     16.63 o 
  -5   0  10      357.82      295.72     13.90 o 
  -4   0  10       25.60       22.89      3.88 o 
  -3   0  10     1193.63     1201.15     25.94 o 
  -2   0  10      703.53      805.40     18.56 o 
  -1   0  10      991.79      973.83     20.12 o 
   0   0  10        4.93        2.25      5.99 o 
   1   0  10      927.36      876.56     22.99 o 
   2   0  10       11.37        8.27      2.64 o 
   3   0  10      187.30      213.86     12.42 o 
   4   0  10      183.72      183.30     10.16 o 
   5   0  10      890.04      888.24     24.02 o 
   6   0  10       42.19       43.20     11.25 o 
   7   0  10       70.94       74.08     14.21 o 
   8   0  10        7.27        5.04      7.24 o 
  -8   1  10       27.45       24.89      5.91 o 
  -7   1  10        1.21        7.38      3.18 o 
  -6   1  10        6.18        6.82      2.79 o 
  -5   1  10      147.32      159.39      7.11 o 
  -4   1  10       87.91       72.82      3.67 o 
  -3   1  10       90.00       77.58      4.24 o 
  -2   1  10     2977.93     2883.53     23.86 o 
  -1   1  10      838.96      991.84     19.88 o 
   0   1  10      533.00      601.71     10.29 o 
   1   1  10        0.06        0.25      1.22 o 
   2   1  10       56.12       40.77      3.25 o 
   3   1  10      807.87      887.84     15.16 o 
   4   1  10       52.39       46.86      4.36 o 
   5   1  10        1.51        6.85      2.65 o 
   6   1  10      209.59      196.67     11.13 o 
   7   1  10        9.56        8.26      4.85 o 
   8   1  10        6.40       10.41      5.41 o 
  -8   2  10        1.09        0.80      5.23 o 
  -7   2  10       30.37       41.62      7.25 o 
  -6   2  10        0.16        2.76      2.23 o 
  -5   2  10        1.70        2.64      2.54 o 
  -4   2  10       21.15       18.71      3.29 o 
  -3   2  10      123.41      102.30      7.47 o 
  -2   2  10     1994.59     1830.08     49.39 o 
  -1   2  10       19.53       32.06      4.34 o 
   0   2  10       88.54       45.53      2.91 o 
   1   2  10       80.72      105.97      3.56 o 
   2   2  10       63.46       91.15      6.63 o 
   3   2  10      173.47      163.52      9.70 o 
   4   2  10       99.29      105.20      5.77 o 
   5   2  10      140.84      150.69      7.81 o 
   6   2  10      143.28      144.18      9.80 o 
   7   2  10        0.16        4.14      4.02 o 
   8   2  10        0.03        3.30      6.01 o 
  -8   3  10       49.98       54.62     15.03 o 
  -7   3  10      123.22      151.83     19.04 o 
  -6   3  10       32.83       30.97     11.19 o 
  -5   3  10        8.56        5.16      2.36 o 
  -4   3  10       45.50       44.95      3.72 o 
  -3   3  10      376.48      367.37     20.36 o 
  -2   3  10      138.50      101.01     10.22 o 
  -1   3  10      715.88      640.31     15.51 o 
   0   3  10      914.50     1080.71     12.18 o 
   1   3  10      304.65      403.29      6.69 o 
   2   3  10       23.78       32.94      2.50 o 
   3   3  10      158.11      173.78      7.80 o 
   4   3  10        0.04        0.20      1.79 o 
   5   3  10     1172.18     1028.17     25.51 o 
   6   3  10      241.96      211.64     12.09 o 
   7   3  10        0.08        2.71      3.30 o 
   8   3  10       12.53       16.25      4.81 o 
  -8   4  10       33.08       40.56     10.98 o 
  -7   4  10      239.52      298.99     26.63 o 
  -6   4  10       56.86       49.10     11.80 o 
  -5   4  10       10.57        6.28      2.75 o 
  -4   4  10        0.00        1.29      1.63 o 
  -3   4  10       23.20       21.29      4.74 o 
  -2   4  10        0.44        0.00      3.53 o 
  -1   4  10        8.39        0.00      2.14 o 
   0   4  10       30.25       46.98      3.49 o 
   1   4  10        4.52        3.96      0.89 o 
   2   4  10      838.03      868.92     15.58 o 
   3   4  10       57.71       56.07      4.58 o 
   4   4  10       49.87       29.10      5.57 o 
   5   4  10       19.19       17.92      5.33 o 
   6   4  10        1.66       12.54      5.01 o 
   7   4  10        7.43        0.00      4.84 o 
  -7   5  10       35.10       31.46      9.57 o 
  -6   5  10       12.29       13.38      7.24 o 
  -5   5  10        9.62       24.91      8.82 o 
  -4   5  10       50.84       50.27      4.19 o 
  -3   5  10        2.79       12.42      6.21 o 
  -2   5  10      418.41      420.11     24.16 o 
  -1   5  10       80.91       81.39      3.95 o 
   0   5  10      155.99      201.52      7.26 o 
   1   5  10      903.45      936.51     16.73 o 
   2   5  10      112.80      111.16      7.52 o 
   3   5  10       32.39       28.63      4.35 o 
   4   5  10       73.50       58.08      7.59 o 
   5   5  10        0.55        0.00      4.28 o 
   6   5  10      161.07      138.39     12.74 o 
   7   5  10        4.38        5.10      4.89 o 
  -7   6  10        8.50       13.76      7.31 o 
  -6   6  10       31.17       36.10     10.40 o 
  -5   6  10       13.04        6.90      5.01 o 
  -4   6  10      199.47      196.23     18.60 o 
  -3   6  10        1.70        0.27      3.64 o 
  -2   6  10      279.15      298.10     10.91 o 
  -1   6  10       31.19       12.40      2.99 o 
   0   6  10       12.36       10.69      1.97 o 
   1   6  10      270.63      259.05     13.21 o 
   2   6  10       23.65       20.97      3.93 o 
   3   6  10      150.86      136.71     10.65 o 
   4   6  10       43.18       45.41      8.13 o 
   5   6  10       46.31       41.62      7.47 o 
   6   6  10       11.86       15.75      6.26 o 
   7   6  10        7.56        3.32      8.99 o 
  -7   7  10        0.01        0.00      5.47 o 
  -6   7  10       45.60       38.53     10.53 o 
  -5   7  10       35.09       34.04      9.23 o 
  -4   7  10        1.94        7.00      6.83 o 
  -3   7  10        2.71        8.82      4.74 o 
  -2   7  10      122.24      134.10      7.23 o 
  -1   7  10      231.63      220.50      8.19 o 
   0   7  10       25.41       16.74      2.61 o 
   1   7  10       11.72       15.32      2.24 o 
   2   7  10        2.40        1.22      3.30 o 
   3   7  10        1.16        0.00      7.03 o 
   4   7  10      167.76      142.25     11.74 o 
   5   7  10        5.78       14.89      8.80 o 
   6   7  10       22.29       35.62      7.34 o 
  -6   8  10       33.80       29.25      7.93 o 
  -5   8  10        1.97        0.55      4.25 o 
  -4   8  10      121.27      113.43     15.58 o 
  -3   8  10        4.77        3.33      5.83 o 
  -2   8  10      102.14       68.14     12.18 o 
  -1   8  10        1.90        9.50      7.38 o 
   0   8  10       57.94       55.31      3.72 o 
   1   8  10       13.58       18.19      2.96 o 
   2   8  10        7.82        7.65      7.41 o 
   3   8  10      194.80      185.41     13.79 o 
   4   8  10       13.03        7.32      5.08 o 
   5   8  10       23.65       14.53      5.85 o 
   6   8  10        9.90       22.67      6.19 o 
  -5   9  10        0.82        0.00      3.78 o 
  -4   9  10       52.05       51.68      7.43 o 
  -3   9  10      123.45      108.30      9.80 o 
  -2   9  10        0.27        0.00      3.48 o 
  -1   9  10        3.88        6.99      3.46 o 
   0   9  10       11.12       10.42      3.50 o 
   1   9  10      140.63      155.40     18.15 o 
   2   9  10        0.55        6.62      5.80 o 
   3   9  10       79.37      107.60     16.37 o 
   4   9  10        0.56        0.00      5.41 o 
   5   9  10       86.59       86.19     11.11 o 
  -5  10  10       18.62       20.57      6.52 o 
  -4  10  10       36.53       36.32      6.65 o 
  -3  10  10       40.28       24.19      8.20 o 
  -2  10  10       35.68       49.89     11.29 o 
  -1  10  10       66.12       56.30      7.23 o 
   0  10  10       22.36       19.90      8.54 o 
   1  10  10        0.21       11.97      9.50 o 
   2  10  10       13.77        9.33      8.06 o 
   3  10  10        3.95       16.09     10.19 o 
   4  10  10        1.35        0.00      7.48 o 
  -4  11  10       43.41       18.77      7.38 o 
  -3  11  10      102.99      138.24     17.91 o 
  -2  11  10        2.29        3.57      3.75 o 
  -1  11  10        5.66        4.43      5.42 o 
   0  11  10      177.97      183.81     22.06 o 
   1  11  10        3.29       14.96      7.96 o 
   2  11  10        4.46        7.14      7.24 o 
   3  11  10        2.70        9.16      7.14 o 
  -2  12  10       74.52       99.71     16.33 o 
  -1  12  10       33.85       40.28     11.25 o 
   0  12  10       26.82       24.22     10.40 o 
   1  12  10        5.56        0.00      6.52 o 
   2  12  10        3.86        8.99      9.09 o 
  -8   1  11        0.10        0.00      6.62 o 
  -7   1  11       72.13       77.20      7.53 o 
  -6   1  11       10.49       15.54      3.07 o 
  -5   1  11        0.29        0.85      2.21 o 
  -4   1  11       43.00       51.82      3.76 o 
  -3   1  11        4.84        3.00      1.39 o 
  -2   1  11     2124.52     2112.55     30.14 o 
  -1   1  11      165.15      177.03      9.34 o 
   0   1  11      385.76      406.13      8.93 o 
   1   1  11        1.22        3.21      1.50 o 
   2   1  11       11.96        8.07      1.67 o 
   3   1  11      460.98      446.62     13.21 o 
   4   1  11      166.58      161.61      7.49 o 
   5   1  11        1.66        2.22      2.09 o 
   6   1  11        8.64        9.38      2.76 o 
   7   1  11        2.48        6.19      3.76 o 
   8   1  11       21.51       32.23      8.03 o 
  -8   2  11        1.47       15.35      6.00 o 
  -7   2  11        1.71        3.93      4.84 o 
  -6   2  11       86.35       89.15      7.83 o 
  -5   2  11       10.02       12.52      2.91 o 
  -4   2  11        9.87       10.23      4.08 o 
  -3   2  11     2586.57     2821.44     38.61 o 
  -2   2  11      963.83     1037.17     32.80 o 
  -1   2  11     1188.49     1135.29     21.81 o 
   0   2  11      681.89      741.82     11.77 o 
   1   2  11      349.38      343.85      7.24 o 
   2   2  11      121.31      132.10      5.96 o 
   3   2  11      877.43      840.61     14.02 o 
   4   2  11       13.40        6.13      2.18 o 
   5   2  11      253.63      244.03      9.70 o 
   6   2  11        0.14        0.68      3.41 o 
   7   2  11        1.54        0.65      3.21 o 
  -8   3  11        8.73        6.45      7.17 o 
  -7   3  11       68.91       88.08     15.10 o 
  -6   3  11        0.27        4.37      4.07 o 
  -5   3  11       59.72       54.24      4.66 o 
  -4   3  11      326.14      256.55     13.78 o 
  -3   3  11      129.31      142.91      9.89 o 
  -2   3  11      115.27      136.25     12.46 o 
  -1   3  11      550.56      442.82     13.36 o 
   0   3  11      838.27      824.59     12.04 o 
   1   3  11     2159.76     2084.83     16.45 o 
   2   3  11        0.01        1.49      1.30 o 
   3   3  11       35.53       28.28      4.91 o 
   4   3  11      458.91      444.61     14.57 o 
   5   3  11      119.74      131.77     16.01 o 
   6   3  11       50.34       50.61      6.35 o 
   7   3  11        1.31        5.37      3.61 o 
  -7   4  11        8.77       11.77      7.10 o 
  -6   4  11        1.03        7.31      6.18 o 
  -5   4  11       23.67       20.69      8.65 o 
  -4   4  11        0.14        0.00      0.91 o 
  -3   4  11       74.21      120.03      9.49 o 
  -2   4  11        9.87        7.07      3.25 o 
  -1   4  11       16.89        3.87      3.04 o 
   0   4  11      463.28      467.92      8.54 o 
   1   4  11       39.35       37.87      2.29 o 
   2   4  11       64.33       57.38      3.23 o 
   3   4  11      133.02      123.32      3.18 o 
   4   4  11       12.68       19.92      5.09 o 
   5   4  11      117.19       93.74      9.42 o 
   6   4  11       20.19       26.30      5.97 o 
   7   4  11        5.51        9.40      4.04 o 
  -7   5  11        0.02        0.00      4.94 o 
  -6   5  11        0.00        3.74      5.01 o 
  -5   5  11        7.59        8.30      5.63 o 
  -4   5  11       78.05       79.74     12.63 o 
  -3   5  11      168.42      162.02     16.33 o 
  -2   5  11      157.26      222.05     11.91 o 
  -1   5  11       63.81       51.56      4.27 o 
   0   5  11       22.90       23.77      2.37 o 
   1   5  11       42.82       35.27      1.69 o 
   2   5  11       19.90       24.01      3.83 o 
   3   5  11       30.18       27.98      4.40 o 
   4   5  11        6.18        7.04      4.06 o 
   5   5  11        9.62       13.55     14.94 o 
   6   5  11       16.50       20.45      8.58 o 
   7   5  11        0.56        0.00     10.81 o 
  -7   6  11        0.07        0.00      5.97 o 
  -6   6  11        0.20        6.18      6.55 o 
  -5   6  11        0.34        4.32      5.83 o 
  -4   6  11       16.05       16.09      7.27 o 
  -3   6  11       17.24       17.43      7.51 o 
  -2   6  11       70.54      108.49     13.66 o 
  -1   6  11      221.78      184.13      6.92 o 
   0   6  11        0.17        2.38      1.47 o 
   1   6  11       64.15       55.17      6.16 o 
   2   6  11      139.22      129.35      5.81 o 
   3   6  11       96.31       82.57      8.50 o 
   4   6  11      122.92      125.43     11.14 o 
   5   6  11       10.24        7.55      4.54 o 
   6   6  11        0.06        4.64     12.71 o 
   7   6  11        7.55        7.80      5.64 o 
  -6   7  11       58.28       49.68     11.46 o 
  -5   7  11       23.39       16.40      6.93 o 
  -4   7  11        3.82        9.54      5.52 o 
  -3   7  11      287.47      285.27     22.61 o 
  -2   7  11        2.22        0.17      5.25 o 
  -1   7  11       36.48       39.19      4.56 o 
   0   7  11      651.03      689.72     19.23 o 
   1   7  11       34.94       40.03      3.18 o 
   2   7  11       26.99       19.33      6.33 o 
   3   7  11      144.18      151.54     11.55 o 
   4   7  11        6.97       14.94     11.22 o 
   5   7  11        0.73        0.00      4.70 o 
   6   7  11        6.20       12.26      7.82 o 
  -6   8  11        2.58        0.00      5.25 o 
  -5   8  11       62.56       76.34     13.83 o 
  -4   8  11      341.64      304.86     24.64 o 
  -3   8  11       18.09       16.23      7.62 o 
  -2   8  11       60.42       83.17     13.31 o 
  -1   8  11       25.22       45.53     10.50 o 
   0   8  11      182.07      156.14      9.46 o 
   1   8  11      275.06      277.07     23.64 o 
   2   8  11      151.54      120.85     16.13 o 
   3   8  11      260.44      234.19     17.41 o 
   4   8  11        2.22        4.49      4.04 o 
   5   8  11       44.55       49.61     17.74 o 
   6   8  11       16.75       17.52     10.65 o 
  -5   9  11       16.35        5.05      6.24 o 
  -4   9  11       94.21       94.42      9.63 o 
  -3   9  11       77.43       76.05     14.60 o 
  -2   9  11      150.50      128.05     16.78 o 
  -1   9  11        0.51        0.00      6.00 o 
   0   9  11       81.36       67.90     13.04 o 
   1   9  11       77.76       47.93     10.95 o 
   2   9  11        0.07        0.00      4.43 o 
   3   9  11        7.38        3.43      5.52 o 
   4   9  11        3.94        0.00      5.91 o 
   5   9  11       14.82       25.68      7.81 o 
  -4  10  11       26.58       22.99      9.23 o 
  -3  10  11        1.13        0.00      6.38 o 
  -2  10  11       22.25       18.77      7.89 o 
  -1  10  11       26.79       21.48      8.37 o 
   0  10  11        7.19        9.50      8.82 o 
   1  10  11        5.25        5.97      8.03 o 
   2  10  11       20.09       14.55      8.85 o 
   3  10  11        0.20        3.77      7.17 o 
   4  10  11       46.51       81.35     16.50 o 
  -3  11  11        0.72       11.80      7.86 o 
  -2  11  11        9.97       19.52      8.61 o 
  -1  11  11        1.41        3.60      6.76 o 
   0  11  11        4.17       21.27     10.43 o 
   1  11  11        0.06       10.19      7.75 o 
   2  11  11        1.15        3.09      7.45 o 
   3  11  11        9.59       25.84      9.95 o 
  -1  12  11      129.36      111.68     17.40 o 
   0  12  11       46.76       40.42     12.39 o 
   1  12  11        4.69        7.51      8.65 o 
  -8   0  12       19.35       23.02      9.81 o 
  -7   0  12       35.43       24.74      8.58 o 
  -6   0  12       28.02       18.80      7.82 o 
  -5   0  12      989.83      998.30     42.72 o 
  -4   0  12       15.43        6.21      2.34 o 
  -3   0  12       46.73       50.55      4.85 o 
  -2   0  12       96.91      108.02     13.47 o 
  -1   0  12      587.53      512.31     22.65 o 
   0   0  12      567.31      684.29     32.78 o 
   1   0  12      549.06      343.86     11.77 o 
   2   0  12      134.68      135.09      7.08 o 
   3   0  12        3.73        5.59      3.36 o 
   4   0  12        0.26        0.46      2.77 o 
   5   0  12      123.81      120.27      9.27 o 
   6   0  12        7.65        0.00      3.68 o 
   7   0  12       16.65        8.51      4.56 o 
  -8   1  12        0.10        0.00      5.36 o 
  -7   1  12       14.11       16.80      6.22 o 
  -6   1  12      216.09      222.66     11.05 o 
  -5   1  12       26.35       31.43      6.16 o 
  -4   1  12       39.33       43.28      3.48 o 
  -3   1  12        5.72       10.31      2.60 o 
  -2   1  12      117.90      157.68      4.89 o 
  -1   1  12      594.31      533.29     16.49 o 
   0   1  12      370.12      464.49     12.93 o 
   1   1  12     1220.53     1589.31     17.72 o 
   2   1  12      464.12      470.82     13.66 o 
   3   1  12      123.60      126.91      6.30 o 
   4   1  12        0.54        0.96      2.40 o 
   5   1  12       12.15       10.34      2.47 o 
   6   1  12       65.80       66.23     11.78 o 
   7   1  12       18.81       22.86      5.27 o 
  -8   2  12        0.27        0.00      6.11 o 
  -7   2  12       25.81       20.17      6.33 o 
  -6   2  12       75.44       67.37      9.06 o 
  -5   2  12      464.57      445.50     20.26 o 
  -4   2  12        4.20        8.44      4.26 o 
  -3   2  12      842.45      835.91     24.03 o 
  -2   2  12      134.55      177.67     14.55 o 
  -1   2  12      394.90      408.98      8.12 o 
   0   2  12      418.73      558.79     11.55 o 
   1   2  12      633.60      675.72     15.66 o 
   2   2  12        2.42       12.76      2.50 o 
   3   2  12       35.21       31.56      3.12 o 
   4   2  12       14.21       11.00      2.28 o 
   5   2  12       39.38       38.55      4.27 o 
   6   2  12        0.56        3.93      3.29 o 
   7   2  12       51.43       49.26      8.52 o 
  -7   3  12        2.75       23.06     10.43 o 
  -6   3  12       10.13        4.30      3.65 o 
  -5   3  12        0.03        1.32      4.74 o 
  -4   3  12       10.61       11.45      4.61 o 
  -3   3  12      538.84      522.00     19.04 o 
  -2   3  12      472.69      591.09     25.87 o 
  -1   3  12       60.46      126.99     11.12 o 
   0   3  12       80.58       75.16      3.92 o 
   2   3  12       28.21       38.21      4.14 o 
   3   3  12       11.80       20.58      2.79 o 
   4   3  12       40.09       50.49      3.87 o 
   5   3  12      604.80      572.66     22.42 o 
   6   3  12        3.13        4.34      4.99 o 
   7   3  12        8.17        0.41      3.86 o 
  -7   4  12       26.55       17.40      7.34 o 
  -6   4  12       23.98       19.80      9.37 o 
  -5   4  12        0.20        0.00      5.70 o 
  -4   4  12       17.69       24.82      5.06 o 
  -3   4  12       59.36       43.04      6.34 o 
  -2   4  12        9.10       12.76      3.94 o 
  -1   4  12       72.91       74.74      5.75 o 
   0   4  12        4.82        8.32      2.00 o 
   1   4  12      633.16      639.17      8.97 o 
   2   4  12        9.40       19.66      2.19 o 
   3   4  12        6.91        6.87      1.34 o 
   4   4  12       74.07       91.85      9.25 o 
   5   4  12        6.07       19.13      8.46 o 
   6   4  12        0.23        0.00      4.21 o 
   7   4  12        0.51        0.00      3.74 o 
  -7   5  12       16.18        6.00      6.55 o 
  -6   5  12        2.05        9.02      6.28 o 
  -5   5  12       28.05       35.79      9.30 o 
  -4   5  12        5.94       11.60      5.94 o 
  -3   5  12        1.29        1.22      4.15 o 
  -2   5  12      296.73      274.50     13.46 o 
  -1   5  12      122.66      135.78      6.87 o 
   0   5  12      388.15      485.66     11.17 o 
   1   5  12       48.28       49.62      2.30 o 
   2   5  12       27.97       23.97      3.17 o 
   3   5  12       13.47       10.70      3.94 o 
   4   5  12      223.47      203.86     13.48 o 
   5   5  12       21.23       29.12      6.13 o 
   6   5  12        6.26       21.56     11.70 o 
   7   5  12        3.58        0.00      5.01 o 
  -7   6  12       17.30       17.26      8.17 o 
  -6   6  12        0.22        0.00      5.04 o 
  -5   6  12        6.15        7.34      6.18 o 
  -4   6  12        5.69        0.00      5.66 o 
  -3   6  12        6.70       13.83      7.10 o 
  -2   6  12      153.60      154.37     16.30 o 
  -1   6  12       41.38       52.43      3.86 o 
   0   6  12      218.82      243.16     13.91 o 
   1   6  12      157.96      124.20     13.06 o 
   2   6  12        1.64        6.28      4.86 o 
   3   6  12      233.02      221.16     14.00 o 
   4   6  12       27.06       29.25      6.77 o 
   5   6  12        3.05        0.81      3.76 o 
   6   6  12        0.05        0.00      4.26 o 
  -6   7  12       29.18       41.96     11.73 o 
  -5   7  12       13.98       19.66      8.27 o 
  -4   7  12       10.68        7.07      7.14 o 
  -3   7  12       32.54       33.39      8.54 o 
  -2   7  12       15.43       29.92      8.30 o 
  -1   7  12      421.64      413.76     27.00 o 
   0   7  12      556.55      560.31     17.21 o 
   1   7  12      171.51      166.41     17.88 o 
   2   7  12       42.01       48.43      6.59 o 
   3   7  12      157.55      180.68     12.89 o 
   4   7  12       14.05       12.58      8.46 o 
   5   7  12       26.03       24.33      6.59 o 
   6   7  12        7.19        8.44      7.77 o 
  -6   8  12        2.25        0.38      4.87 o 
  -5   8  12       80.71       77.92     14.27 o 
  -4   8  12        5.43        0.55      5.73 o 
  -3   8  12        0.54        2.09      5.83 o 
  -2   8  12      451.94      507.68     31.40 o 
  -1   8  12      472.55      490.38     30.85 o 
   0   8  12       70.54       46.16      5.15 o 
   1   8  12      325.53      331.00     26.35 o 
   2   8  12       83.91       75.31     13.83 o 
   3   8  12       14.98       13.49      5.18 o 
   4   8  12       55.76       65.26      8.89 o 
   5   8  12        2.82        0.00      4.20 o 
  -5   9  12        3.15        3.29      3.88 o 
  -4   9  12        0.26       14.51      8.61 o 
  -3   9  12        8.02       12.70      7.17 o 
  -2   9  12       84.31       92.33     14.99 o 
  -1   9  12       12.49       10.53      7.07 o 
   0   9  12       30.21       35.44     10.33 o 
   1   9  12        4.39        7.75      8.82 o 
   2   9  12      290.87      318.24     27.31 o 
   3   9  12        0.40        0.00      6.66 o 
   4   9  12       10.21       14.20      9.62 o 
   5   9  12       27.54       45.11     12.30 o 
  -4  10  12       28.06       18.60      7.75 o 
  -3  10  12       22.36       30.19      9.09 o 
  -2  10  12       17.57       17.26      7.69 o 
  -1  10  12        0.83        5.66      6.69 o 
   0  10  12        5.77       19.39     10.60 o 
   1  10  12        2.98        4.74      6.90 o 
   2  10  12       24.67       18.22      8.30 o 
   3  10  12        2.73       10.67      7.65 o 
   4  10  12        6.54       12.11      9.61 o 
  -3  11  12        1.37        0.00      7.51 o 
  -2  11  12        2.28        0.00      5.83 o 
  -1  11  12       20.87       27.17      9.61 o 
   0  11  12        8.98       12.90      9.74 o 
   1  11  12        2.45       11.73     10.33 o 
   2  11  12        6.87        0.00      7.75 o 
  -7   1  13       42.84       53.64      8.97 o 
  -6   1  13       36.51       41.43      7.71 o 
  -5   1  13        0.46        2.95      8.68 o 
  -4   1  13      228.16      188.54      8.12 o 
  -3   1  13       27.20       18.12      2.11 o 
  -2   1  13      381.84      458.61      9.74 o 
  -1   1  13       81.05       80.32      6.90 o 
   0   1  13      397.91      376.83     10.77 o 
   1   1  13        1.64        1.93      1.65 o 
   2   1  13       69.96       75.43      4.14 o 
   3   1  13      159.28      155.08      7.09 o 
   4   1  13      866.19      867.94     17.51 o 
   5   1  13        8.13        5.24      2.97 o 
   6   1  13        0.28        0.00      2.76 o 
   7   1  13        0.26        3.09      5.15 o 
  -7   2  13      157.76      155.20     14.18 o 
  -6   2  13       53.39       66.44     15.77 o 
  -5   2  13       46.81       56.83      8.14 o 
  -4   2  13       24.75       30.41      5.47 o 
  -3   2  13        8.28       38.02      6.16 o 
  -2   2  13      130.26      111.78      8.89 o 
  -1   2  13      137.03      143.19      4.85 o 
   0   2  13      152.36       98.83      4.44 o 
   1   2  13      391.88      404.70      8.68 o 
   2   2  13       26.28       26.71      4.15 o 
   3   2  13      446.05      436.98     16.53 o 
   4   2  13      277.31      258.44      9.12 o 
   5   2  13      169.81      173.90     12.16 o 
   6   2  13       64.20       67.46      7.10 o 
   7   2  13        8.19       15.77      6.28 o 
  -7   3  13       60.12       85.78     16.13 o 
  -6   3  13        1.85        3.74      4.67 o 
  -5   3  13       44.36       43.69      6.92 o 
  -4   3  13       19.92       23.23      6.07 o 
  -3   3  13      117.47      100.93      9.14 o 
  -2   3  13       97.24       76.35     14.33 o 
  -1   3  13      397.23      400.65     15.20 o 
   0   3  13       84.79       94.09      4.22 o 
   1   3  13       67.18       60.43      3.37 o 
   2   3  13      495.82      530.39     12.25 o 
   3   3  13      138.24      147.83      7.23 o 
   4   3  13      246.52      250.57     14.16 o 
   5   3  13        1.26        0.00      4.92 o 
   6   3  13        0.58        0.00      3.57 o 
   7   3  13       16.21       23.43      6.53 o 
  -7   4  13        6.60       16.30      9.85 o 
  -6   4  13        0.25        0.00      7.31 o 
  -5   4  13        3.68       13.97      5.08 o 
  -4   4  13        1.50        0.00      4.08 o 
  -3   4  13      364.63      385.98     17.39 o 
  -2   4  13        5.45       11.64      3.79 o 
  -1   4  13      108.35       55.24      8.10 o 
   0   4  13        0.60        3.01      1.42 o 
   1   4  13       98.73      108.61      4.49 o 
   2   4  13        9.23       10.09      1.95 o 
   3   4  13      616.89      609.60     13.78 o 
   4   4  13      146.33      155.02     11.44 o 
   5   4  13      251.42      215.57     14.62 o 
   6   4  13       10.12       16.21      5.06 o 
   7   4  13        4.61        6.59      3.59 o 
  -7   5  13       44.10       53.32     13.11 o 
  -6   5  13        0.48        0.00      6.38 o 
  -5   5  13        5.23        0.00      7.21 o 
  -4   5  13        0.12        3.24      7.26 o 
  -3   5  13      337.83      314.60     15.79 o 
  -2   5  13        3.23        3.43      3.23 o 
  -1   5  13      491.08      442.63     16.66 o 
   0   5  13       62.98       88.36      4.79 o 
   1   5  13        6.52        5.02      1.04 o 
   2   5  13        7.67        5.44      2.29 o 
   3   5  13       13.12        5.38      7.03 o 
   4   5  13      217.61      189.89     14.08 o 
   5   5  13       83.39       87.59     11.10 o 
   6   5  13        8.64        8.31      6.31 o 
  -6   6  13        4.55       12.49      8.68 o 
  -5   6  13        2.11        3.05      6.55 o 
  -4   6  13        0.28        1.17      5.56 o 
  -3   6  13        8.43        0.00      4.84 o 
  -2   6  13       15.80       19.35      6.97 o 
  -1   6  13        9.40        9.78      6.93 o 
   0   6  13      107.95      100.50     14.38 o 
   1   6  13       54.30       59.28      8.41 o 
   2   6  13      228.54      226.34     12.79 o 
   3   6  13       28.59       16.14      4.72 o 
   4   6  13      265.47      280.15     16.42 o 
   5   6  13       78.93       74.81      9.49 o 
   6   6  13       11.95        8.05      5.31 o 
  -6   7  13       51.56       69.86     13.69 o 
  -5   7  13        0.85        3.02      4.80 o 
  -4   7  13        1.20        8.06      7.27 o 
  -3   7  13       87.37       82.49     13.28 o 
  -2   7  13       25.13       12.73      7.55 o 
  -1   7  13       18.42        8.20      7.58 o 
   0   7  13      116.71      149.08     17.22 o 
   1   7  13        0.11        0.00      5.01 o 
   2   7  13      314.73      289.62     14.95 o 
   3   7  13      158.01      138.89     11.55 o 
   4   7  13        0.92        2.16      4.43 o 
   5   7  13        0.00        0.00      4.34 o 
   6   7  13        1.33        0.00      4.56 o 
  -5   8  13       12.09        6.52      7.17 o 
  -4   8  13       22.77       20.90      7.65 o 
  -3   8  13        9.61       12.80      7.21 o 
  -2   8  13      322.53      353.51     27.00 o 
  -1   8  13      338.15      394.62     28.24 o 
   0   8  13       27.69       39.29     11.29 o 
   1   8  13       25.83       28.24      8.78 o 
   2   8  13        0.84        0.00      7.93 o 
   3   8  13        0.64        0.00      3.61 o 
   4   8  13       63.26       80.20      9.86 o 
   5   8  13       53.49       64.21      9.35 o 
  -5   9  13        2.72        1.65      6.04 o 
  -4   9  13       20.00       25.15      9.44 o 
  -3   9  13        3.14       13.04      8.17 o 
  -2   9  13      106.48      123.32     16.98 o 
  -1   9  13       28.44       30.30      9.40 o 
   0   9  13        4.57        1.20      6.62 o 
   1   9  13       19.55       12.87      8.20 o 
   2   9  13       45.80       57.13     12.56 o 
   3   9  13        9.00       11.25      7.21 o 
   4   9  13        0.36       11.86      8.34 o 
  -4  10  13       14.60       11.97      7.34 o 
  -3  10  13       14.68       21.99      9.33 o 
  -2  10  13       51.71       67.97     13.83 o 
  -1  10  13       40.30       44.33     11.15 o 
   0  10  13        6.82       12.49      6.66 o 
   1  10  13       60.00       61.83     14.17 o 
   2  10  13        0.84        0.00      6.31 o 
   3  10  13        0.24        3.67      6.48 o 
  -2  11  13       11.20        9.74      6.93 o 
  -1  11  13        4.81        3.02      7.07 o 
   0  11  13       13.30       16.37      6.79 o 
   1  11  13        7.41       20.52      8.10 o 
   2  11  13        0.02        5.52      6.11 o 
  -7   0  14      104.37      106.43     16.98 o 
  -6   0  14        6.02        6.97      6.55 o 
  -5   0  14      112.16      108.94     15.23 o 
  -4   0  14      220.91      202.28     10.33 o 
  -3   0  14       22.35       18.33      4.43 o 
  -2   0  14        3.59        3.17      2.21 o 
  -1   0  14      290.72      354.17     20.55 o 
   0   0  14        7.67        0.10      3.47 o 
   1   0  14        3.92        5.06      3.89 o 
   2   0  14      120.43      105.44      9.85 o 
   3   0  14        2.59       10.05      4.91 o 
   4   0  14      556.55      489.13     17.49 o 
   5   0  14       19.71       17.60      4.50 o 
   6   0  14        5.99        7.96      7.89 o 
   7   0  14        2.65       14.72      9.71 o 
  -7   1  14       17.05       15.60      6.34 o 
  -6   1  14      242.01      257.30     22.46 o 
  -5   1  14        3.68        5.89      4.24 o 
  -4   1  14      181.73      189.10     13.81 o 
  -3   1  14      158.42      192.59      6.15 o 
  -2   1  14      228.78      231.96     13.69 o 
  -1   1  14        4.98        6.49      3.32 o 
   0   1  14      107.42      133.05      6.91 o 
   1   1  14      312.96      394.13     10.95 o 
   2   1  14      273.70      254.48      7.63 o 
   3   1  14      171.60      173.32      7.61 o 
   4   1  14        0.84        3.68      4.63 o 
   5   1  14        0.54        3.84      3.06 o 
   6   1  14        6.47        8.57      3.16 o 
   7   1  14       11.50       20.64      8.53 o 
  -7   2  14        3.41        8.50      4.74 o 
  -6   2  14        0.64        5.06      5.23 o 
  -5   2  14       42.25       45.01      9.16 o 
  -4   2  14        1.37        7.55      9.62 o 
  -3   2  14      587.32      562.29     20.87 o 
  -2   2  14      175.55      221.90     12.46 o 
  -1   2  14       46.59       51.08      4.82 o 
   0   2  14       31.38       24.98      2.53 o 
   1   2  14      104.24      114.51      5.42 o 
   2   2  14       34.95       39.86      5.80 o 
   3   2  14      363.22      359.25     15.43 o 
   4   2  14      387.54      369.74     11.00 o 
   5   2  14       32.04       33.87      6.07 o 
   6   2  14        5.63       10.47      3.65 o 
   7   2  14       22.54       23.04      4.81 o 
  -7   3  14       44.36       48.92     10.84 o 
  -6   3  14        3.26       11.16      8.54 o 
  -5   3  14        4.60        7.08      5.27 o 
  -4   3  14      891.48      910.89     28.53 o 
  -3   3  14     1091.79     1049.33     28.98 o 
  -2   3  14        0.03        3.12      4.79 o 
  -1   3  14       19.67       15.16      4.27 o 
   0   3  14      277.20      268.56      8.28 o 
   1   3  14       86.10      113.15      4.70 o 
   2   3  14      180.50      164.23      7.25 o 
   3   3  14       36.76       30.84      3.68 o 
   4   3  14      108.15       98.64     11.36 o 
   5   3  14      177.63      182.78     13.18 o 
   6   3  14        9.34       15.88      4.12 o 
   7   3  14       17.57       21.54      5.66 o 
  -7   4  14        2.95        4.15      7.65 o 
  -6   4  14        7.58        3.58      4.90 o 
  -5   4  14        0.84        0.00      5.21 o 
  -4   4  14       35.12       46.27      7.28 o 
  -3   4  14       64.70       49.97      9.37 o 
  -2   4  14      106.82      121.41      9.37 o 
  -1   4  14      185.65      182.34     10.74 o 
   0   4  14       29.37       27.97      2.43 o 
   1   4  14      189.44      147.00      4.93 o 
   2   4  14      154.22      155.21     10.35 o 
   3   4  14      133.68      129.01     10.45 o 
   4   4  14      118.67      121.33     10.33 o 
   5   4  14      103.24      100.24     10.25 o 
   6   4  14        1.64       11.28      5.12 o 
  -7   5  14        5.38        0.00      8.72 o 
  -6   5  14        0.09        0.96      6.48 o 
  -5   5  14        0.00        0.00      7.03 o 
  -4   5  14        0.01        0.00      4.00 o 
  -3   5  14        0.13        0.00      3.78 o 
  -2   5  14       33.25       28.01      5.41 o 
  -1   5  14      119.48      113.62     15.49 o 
   0   5  14      419.70      440.23     11.50 o 
   1   5  14      170.57      169.63      6.68 o 
   2   5  14        4.14       10.39      7.87 o 
   3   5  14       24.57       21.01      5.14 o 
   4   5  14        0.77        0.00      4.56 o 
   5   5  14        0.95        2.19      4.02 o 
   6   5  14        0.00        5.66      4.54 o 
  -6   6  14        3.82       13.45      8.30 o 
  -5   6  14        4.20        6.79      6.59 o 
  -4   6  14       37.57       43.51     11.77 o 
  -3   6  14        8.13        8.17      6.59 o 
  -2   6  14      129.09      163.01     17.50 o 
  -1   6  14       42.62       53.15     11.49 o 
   0   6  14       99.61      115.54     10.78 o 
   1   6  14      420.75      430.62     16.18 o 
   2   6  14       20.87       16.44      4.30 o 
   3   6  14        7.68       12.35      5.07 o 
   4   6  14        0.33        0.10      7.86 o 
   5   6  14       10.58       10.50      4.92 o 
   6   6  14       11.78        5.63      6.31 o 
  -6   7  14       37.06       38.88     10.64 o 
  -5   7  14       67.14       59.26     12.18 o 
  -4   7  14        2.34        7.17      7.82 o 
  -3   7  14       59.98       52.70     11.22 o 
  -2   7  14      185.06      166.89     19.01 o 
  -1   7  14      124.48      137.28     17.12 o 
   0   7  14       26.14       31.34      6.54 o 
   1   7  14       43.16       38.70     10.05 o 
   2   7  14      330.82      289.85     15.28 o 
   3   7  14       84.09       84.99      9.30 o 
   4   7  14        3.16        0.00      3.85 o 
   5   7  14       24.16       35.05      7.44 o 
  -5   8  14       41.19       35.96     11.22 o 
  -4   8  14       31.03       33.18     10.50 o 
  -3   8  14        4.16        9.06      7.51 o 
  -2   8  14        6.97        6.31      6.14 o 
  -1   8  14        9.54        6.62      6.45 o 
   0   8  14      303.92      355.13     19.39 o 
   1   8  14       94.84       98.06     16.06 o 
   2   8  14        5.86        8.54      6.42 o 
   3   8  14       21.32       24.70      5.72 o 
   4   8  14        1.92        0.00      4.31 o 
   5   8  14        0.03        3.21      3.88 o 
  -4   9  14       32.46       32.73     10.16 o 
  -3   9  14        8.86        1.89      5.66 o 
  -2   9  14       16.02       21.07      9.78 o 
  -1   9  14        5.10        8.20      6.11 o 
   0   9  14        1.63        1.87      5.03 o 
   1   9  14        1.86       14.65      8.75 o 
   2   9  14       11.02       10.36      6.83 o 
   3   9  14        0.31        0.00      5.83 o 
   4   9  14       37.81       42.99      7.85 o 
  -3  10  14        2.03       13.04      7.69 o 
  -2  10  14        0.49        5.94      8.17 o 
  -1  10  14       13.47        0.00      6.76 o 
   0  10  14        0.04        1.25      4.60 o 
   1  10  14        0.02        4.01      6.79 o 
   2  10  14       47.84       68.86     14.75 o 
   3  10  14        1.04        6.18      6.00 o 
  -1  11  14       18.03       27.07      9.13 o 
   0  11  14        3.56       10.57     12.39 o 
   1  11  14        4.32       13.14      9.09 o 
  -7   1  15        7.47        6.13      6.14 o 
  -6   1  15        4.29       15.14      8.89 o 
  -5   1  15        0.04       10.73      5.07 o 
  -4   1  15       86.32       97.88     10.07 o 
  -3   1  15        3.23        5.21      1.77 o 
  -2   1  15       50.30       42.87      3.43 o 
  -1   1  15        0.64        1.74      3.03 o 
   0   1  15      115.09      108.13      8.29 o 
   1   1  15        1.15        2.39      1.91 o 
   2   1  15        6.18        2.99      1.94 o 
   3   1  15       49.44       53.61      6.37 o 
   4   1  15        0.10        0.00      2.62 o 
   5   1  15       88.34       99.41      7.93 o 
   6   1  15       24.99       35.03      7.34 o 
   7   1  15       87.67       87.87     11.40 o 
  -7   2  15       22.64       24.19      7.13 o 
  -6   2  15        8.90        3.76      4.92 o 
  -5   2  15       88.32       94.25     10.58 o 
  -4   2  15      666.44      618.55     34.62 o 
  -3   2  15      366.34      376.83     17.80 o 
  -2   2  15       34.34       49.74      6.53 o 
  -1   2  15       83.10       86.00      4.36 o 
   0   2  15      481.46      442.45      9.87 o 
   1   2  15       12.58        4.98      1.66 o 
   2   2  15      430.44      495.77     13.20 o 
   3   2  15        1.05        1.71      2.21 o 
   4   2  15      143.99      152.27     16.71 o 
   5   2  15        7.44       17.95      5.53 o 
   6   2  15       53.87       60.35      7.13 o 
   7   2  15       12.54        8.36      8.30 o 
  -7   3  15       14.41        8.94      7.98 o 
  -6   3  15        0.40        4.61      4.47 o 
  -5   3  15       52.53       53.48      7.73 o 
  -4   3  15      342.92      318.51     17.47 o 
  -3   3  15      948.80      914.92     27.44 o 
  -2   3  15       61.33       58.70      6.73 o 
  -1   3  15      111.47      151.66     10.15 o 
   0   3  15      614.63      620.85     11.20 o 
   1   3  15      264.71      292.53      7.70 o 
   2   3  15        0.18        3.48      4.29 o 
   3   3  15        8.89        3.84      2.38 o 
   4   3  15       20.11       19.72      7.43 o 
   5   3  15       28.43       34.51      6.27 o 
   6   3  15       11.64       22.79      5.32 o 
  -7   4  15       16.19       24.67     10.43 o 
  -6   4  15        0.22        1.12      9.69 o 
  -5   4  15        0.15        3.41      5.25 o 
  -4   4  15       15.29        9.74      4.71 o 
  -3   4  15      214.11      247.47     23.06 o 
  -2   4  15       71.69       85.19      8.17 o 
  -1   4  15        2.46        5.43      3.41 o 
   0   4  15       28.99       30.15      4.21 o 
   1   4  15      408.27      381.99     10.75 o 
   2   4  15       59.03       63.69      4.55 o 
   3   4  15       73.09       69.55      7.82 o 
   4   4  15      110.30      107.77     10.07 o 
   5   4  15       31.20       26.39      8.08 o 
   6   4  15        0.97        0.00      5.66 o 
  -6   5  15       24.18       31.33     11.73 o 
  -5   5  15       19.31       43.88     11.43 o 
  -4   5  15        3.01        4.70      4.34 o 
  -3   5  15       59.03       47.04      7.06 o 
  -2   5  15      183.44      170.37     11.53 o 
  -1   5  15       72.61       58.37      6.99 o 
   0   5  15      291.27      291.90     12.71 o 
   1   5  15       38.17       38.98      6.78 o 
   2   5  15       47.45       45.97      6.17 o 
   3   5  15        2.58        2.06      3.41 o 
   4   5  15       15.23       18.86      4.98 o 
   5   5  15       12.09       19.96      5.90 o 
   6   5  15        0.21        0.77      4.67 o 
  -6   6  15        2.97        0.41      6.45 o 
  -5   6  15        2.40        4.53      5.18 o 
  -4   6  15       20.26       25.91      9.78 o 
  -3   6  15      160.99      130.69     16.57 o 
  -2   6  15       59.08       57.95     12.11 o 
  -1   6  15     1115.74     1120.82     27.21 o 
   0   6  15      165.87      157.25     17.50 o 
   1   6  15      414.02      425.49     16.19 o 
   2   6  15        6.18        5.61      3.65 o 
   3   6  15        0.18        0.00      8.41 o 
   4   6  15       43.68       49.43      7.76 o 
   5   6  15        0.93        1.31      4.62 o 
  -5   7  15       78.34      130.38     18.56 o 
  -4   7  15        0.10        4.32      4.77 o 
  -3   7  15       40.23       41.04     11.29 o 
  -2   7  15      647.06      670.72     37.33 o 
  -1   7  15      532.69      516.94     33.08 o 
   0   7  15       18.11       16.33      8.47 o 
   1   7  15       24.74       35.20     10.33 o 
   2   7  15        7.89       12.05      4.54 o 
   3   7  15      109.53      141.03     11.97 o 
   4   7  15        0.91        2.92      4.21 o 
   5   7  15       15.41       27.36      9.73 o 
  -5   8  15       61.43       61.90     13.55 o 
  -4   8  15       73.74       73.63     14.10 o 
  -3   8  15       37.13       44.09     11.49 o 
  -2   8  15        1.66        9.78      7.69 o 
  -1   8  15       23.30       23.23      9.06 o 
   0   8  15        7.89        6.43      6.54 o 
   1   8  15       66.50       77.54     14.51 o 
   2   8  15       59.31       73.32     13.66 o 
   3   8  15       29.36       32.63      6.34 o 
   4   8  15        7.20        0.00      3.55 o 
  -4   9  15        9.16       14.51      6.55 o 
  -3   9  15        6.84       10.16      8.58 o 
  -2   9  15        3.59       13.55      8.41 o 
  -1   9  15       10.97       12.94      6.59 o 
   0   9  15        0.32        0.00      4.44 o 
   1   9  15      187.53      201.24     22.92 o 
   2   9  15       64.58       56.44     13.45 o 
   3   9  15       29.57       27.66      9.16 o 
   4   9  15        6.99        8.98      5.24 o 
  -3  10  15       16.99       24.91      9.50 o 
  -2  10  15        1.71        4.43      5.80 o 
  -1  10  15       33.55       27.38     10.16 o 
   0  10  15       36.29       31.88      9.88 o 
   1  10  15        5.07       19.01      9.20 o 
   2  10  15       11.50       14.45     10.88 o 
  -7   0  16        1.06        0.00      6.21 o 
  -6   0  16       53.90       23.30      9.44 o 
  -5   0  16        0.45        1.20      6.04 o 
  -4   0  16       70.98       84.00     13.55 o 
  -3   0  16       29.55       28.99      7.17 o 
  -2   0  16        7.28       28.68     11.49 o 
  -1   0  16       68.65      102.21     11.91 o 
   0   0  16      287.58      339.86     20.69 o 
   1   0  16      401.50      326.72     19.97 o 
   2   0  16      316.56      312.41     19.52 o 
   3   0  16      453.21      432.84     21.07 o 
   4   0  16     1650.10     1780.03     34.37 o 
   5   0  16        1.94        0.00      6.35 o 
   6   0  16        7.06       18.60      7.89 o 
  -7   1  16        2.15        7.22      5.18 o 
  -6   1  16       41.16       28.09      6.76 o 
  -5   1  16      111.42      101.17     22.73 o 
  -4   1  16       21.45       24.54      7.12 o 
  -3   1  16      160.69      153.30      8.30 o 
  -2   1  16       90.43       88.04      4.78 o 
  -1   1  16       29.78       37.86      7.33 o 
   0   1  16       42.64       81.05      7.76 o 
   1   1  16       28.04       17.27      2.95 o 
   2   1  16      244.25      211.22      8.55 o 
   3   1  16      637.50      692.99     29.04 o 
   4   1  16       88.45       97.20      9.14 o 
   5   1  16       74.78       66.93      6.61 o 
   6   1  16        7.31        4.34      5.46 o 
  -7   2  16        2.75        6.22      4.76 o 
  -6   2  16       75.81       75.08     11.12 o 
  -5   2  16        0.05        5.82      8.66 o 
  -4   2  16      121.75      130.17     11.52 o 
  -3   2  16       64.67       76.43     10.86 o 
  -2   2  16        0.11        0.00      4.70 o 
  -1   2  16      100.26       87.53      4.65 o 
   0   2  16      120.89      118.11      6.32 o 
   1   2  16       91.39      106.74      6.01 o 
   2   2  16      265.83      284.83     10.35 o 
   3   2  16        6.21       10.40      2.93 o 
   4   2  16       97.57       82.21      8.34 o 
   5   2  16        1.81        0.00      4.01 o 
   6   2  16        8.65        7.55      4.12 o 
  -7   3  16       10.93       16.05     11.29 o 
  -6   3  16        0.23        0.00      4.25 o 
  -5   3  16        2.67        3.22     14.00 o 
  -4   3  16      104.18       98.29     10.36 o 
  -3   3  16        8.87       14.08      4.47 o 
  -2   3  16       14.46       11.35      3.81 o 
  -1   3  16       15.04       11.89      4.25 o 
   0   3  16        4.45        4.72      1.70 o 
   1   3  16       29.65       21.22      3.67 o 
   2   3  16       57.37       63.65      5.01 o 
   3   3  16        0.17        0.00      1.90 o 
   4   3  16      250.05      238.72     16.90 o 
   5   3  16       53.86       35.82     16.06 o 
   6   3  16        1.71        1.95      3.84 o 
  -6   4  16        4.37        7.85      4.46 o 
  -5   4  16        0.17        0.00      4.36 o 
  -4   4  16       50.91       65.09     12.73 o 
  -3   4  16      237.57      249.39     15.08 o 
  -2   4  16        6.42        8.82      4.30 o 
  -1   4  16       27.82       41.85      5.79 o 
   0   4  16      231.70      188.59     10.27 o 
   1   4  16        2.23        2.82      1.96 o 
   2   4  16        1.64        0.00      1.92 o 
   3   4  16      109.20      125.01     10.19 o 
   4   4  16      281.74      263.80     15.71 o 
   5   4  16       13.37       18.03      5.22 o 
   6   4  16        2.53        3.82      4.91 o 
  -6   5  16        5.89       11.49      7.89 o 
  -5   5  16        6.94       11.18     13.35 o 
  -4   5  16       58.83       60.13      8.75 o 
  -3   5  16       76.50       64.35      8.20 o 
  -2   5  16       33.58       23.26      5.20 o 
  -1   5  16       57.40       68.85     12.92 o 
   0   5  16      314.17      343.08      9.68 o 
   1   5  16        0.00        1.24      1.79 o 
   2   5  16        7.70        7.24      8.01 o 
   3   5  16      184.27      168.37     12.05 o 
   4   5  16       16.34       18.15      5.27 o 
   5   5  16        4.45        3.08      5.00 o 
   6   5  16       12.18       22.40      7.55 o 
  -6   6  16        3.47       10.95      7.79 o 
  -5   6  16        2.79        8.92      7.14 o 
  -4   6  16       21.78       32.66     10.40 o 
  -3   6  16       73.27       69.38     13.00 o 
  -2   6  16      241.64      237.19     16.88 o 
  -1   6  16      341.12      325.14     15.23 o 
   0   6  16      115.02      113.45      8.31 o 
   1   6  16       65.81       79.25      7.54 o 
   2   6  16       12.03       12.59      7.07 o 
   3   6  16        0.00        0.39      5.13 o 
   4   6  16        0.88        1.68      4.46 o 
   5   6  16       15.08       14.37      5.18 o 
  -5   7  16        5.81        0.00      8.44 o 
  -4   7  16        2.91        0.14      6.00 o 
  -3   7  16       83.99       83.27     14.41 o 
  -2   7  16      306.49      338.11     27.72 o 
  -1   7  16       53.59       67.22     13.11 o 
   0   7  16        6.91        8.99      6.24 o 
   1   7  16        5.40        0.00      6.35 o 
   2   7  16        0.11        0.00      2.90 o 
   3   7  16        9.63       16.42      4.88 o 
   4   7  16        2.83        7.93      4.99 o 
   5   7  16        4.45       13.38      5.37 o 
  -4   8  16        0.50        0.00      5.18 o 
  -3   8  16      159.17      142.63     18.67 o 
  -2   8  16        0.82        0.00      7.51 o 
  -1   8  16       18.20       14.14      7.82 o 
   0   8  16      152.65      178.70     20.66 o 
   1   8  16      164.55      179.24     21.41 o 
   2   8  16      115.27      110.07     16.71 o 
   3   8  16        0.04        0.41      7.00 o 
   4   8  16        1.90        5.98      8.32 o 
  -3   9  16        1.14        0.00      6.14 o 
  -2   9  16       48.51       56.99     12.49 o 
  -1   9  16       10.20       14.45      6.86 o 
   0   9  16        0.00        0.00      7.89 o 
   1   9  16      112.82      136.15     19.63 o 
   2   9  16       41.21       61.97     14.10 o 
   3   9  16        0.95        0.00      7.34 o 
  -2  10  16        1.47        0.00      8.68 o 
  -1  10  16        0.15        0.00      6.24 o 
   0  10  16        3.11        4.05      6.59 o 
   1  10  16       35.01       50.64     12.39 o 
   2  10  16       40.98       39.39     11.36 o 
  -6   1  17        1.02        7.35      6.10 o 
  -5   1  17       13.23        5.79     12.85 o 
  -4   1  17        5.68       13.25      5.74 o 
  -3   1  17       44.61       54.62      7.77 o 
  -2   1  17        9.91       15.12      4.45 o 
  -1   1  17       11.10       14.39      4.59 o 
   0   1  17       58.25       56.07      9.68 o 
   1   1  17        4.14        2.09      3.72 o 
   2   1  17      104.27      101.22      6.92 o 
   3   1  17     1285.82     1245.92     24.52 o 
   4   1  17       72.02       80.59     16.74 o 
   5   1  17        4.39        9.20      3.48 o 
   6   1  17        1.63        0.85      4.57 o 
  -6   2  17        2.87        4.15      4.95 o 
  -5   2  17       23.91       25.99      6.76 o 
  -4   2  17       88.82       89.73     17.16 o 
  -3   2  17      236.68      283.84     16.17 o 
  -2   2  17       50.51       56.21      7.25 o 
  -1   2  17        0.39        0.41      2.84 o 
   0   2  17        0.08        0.25      2.17 o 
   1   2  17      417.12      432.06     12.81 o 
   2   2  17      925.03     1035.72     20.18 o 
   3   2  17        0.81        0.00      2.99 o 
   4   2  17       63.23       69.07      7.87 o 
   5   2  17        3.53       15.33      5.10 o 
   6   2  17        1.88        0.33      9.26 o 
  -6   3  17        8.02        4.62      3.79 o 
  -5   3  17        2.95        9.19     12.27 o 
  -4   3  17        0.38        7.41      5.25 o 
  -3   3  17       86.38      105.16     10.57 o 
  -2   3  17        0.03        0.00      3.57 o 
  -1   3  17       17.44       26.15      5.18 o 
   0   3  17      204.52      190.04      7.82 o 
   1   3  17      108.83      103.50      6.38 o 
   2   3  17      408.75      400.33     12.41 o 
   3   3  17        0.08        0.91      3.62 o 
   4   3  17       20.95       14.75      4.59 o 
   5   3  17        6.17        3.58      6.19 o 
   6   3  17        1.38        0.20      3.56 o 
  -6   4  17        0.02        0.00      4.60 o 
  -5   4  17       10.83        0.00      6.26 o 
  -4   4  17      390.20      380.56     35.10 o 
  -3   4  17        3.60        3.16      7.94 o 
  -2   4  17      146.68      118.96     10.61 o 
  -1   4  17        2.27        3.48      3.76 o 
   0   4  17       26.33       24.54      2.95 o 
   1   4  17       76.23       66.78      6.67 o 
   2   4  17      310.73      352.50     15.94 o 
   3   4  17      176.81      200.78     12.99 o 
   4   4  17      157.90      175.04     13.05 o 
   5   4  17        0.97        0.61      3.77 o 
   6   4  17       19.33       23.34      6.41 o 
  -6   5  17        1.76        3.26      6.97 o 
  -5   5  17        2.67        5.87      4.71 o 
  -4   5  17        2.82        0.00      6.07 o 
  -3   5  17       12.50        7.96      9.13 o 
  -2   5  17        7.61       17.04      4.85 o 
  -1   5  17       62.33       65.07      7.58 o 
   0   5  17       11.35       10.99      8.90 o 
   1   5  17        2.60        0.74      2.55 o 
   2   5  17        0.92        1.62      2.92 o 
   3   5  17      155.75      162.10     13.00 o 
   4   5  17      110.12       91.86      9.81 o 
   5   5  17       21.24       28.94      6.43 o 
  -5   6  17        2.31        4.53      5.18 o 
  -4   6  17       75.92       67.87     13.52 o 
  -3   6  17       22.25       23.44      5.58 o 
  -2   6  17       67.81       77.17      9.12 o 
  -1   6  17       48.44       53.25     10.22 o 
   0   6  17       63.07       77.30     13.72 o 
   1   6  17      156.05      180.14     20.31 o 
   2   6  17        8.27        7.51      9.33 o 
   3   6  17        0.47        0.00      3.47 o 
   4   6  17        5.70       12.70      5.04 o 
   5   6  17        0.01        0.00      6.18 o 
  -5   7  17        3.81        0.00      7.21 o 
  -4   7  17       40.73       46.56     12.49 o 
  -3   7  17        4.37       14.69      8.82 o 
  -2   7  17       89.27       93.22     15.75 o 
  -1   7  17       24.35       34.65      9.92 o 
   0   7  17        2.99       13.14      7.93 o 
   1   7  17       78.29       81.73     14.58 o 
   2   7  17        0.84       20.24      8.10 o 
   3   7  17       57.35       75.35     14.24 o 
   4   7  17       33.31       34.57     10.64 o 
  -4   8  17       16.19       16.06      8.13 o 
  -3   8  17       34.81       35.79     10.88 o 
  -2   8  17       62.21       38.70     11.53 o 
  -1   8  17        1.87        4.36      7.65 o 
   0   8  17      153.20      141.60     19.32 o 
   1   8  17        6.08       23.71     10.47 o 
   2   8  17        4.74       10.64      7.00 o 
   3   8  17       10.76       13.07      9.06 o 
  -3   9  17       33.14       33.73     11.36 o 
  -2   9  17       22.43       21.24     10.09 o 
  -1   9  17       47.46       39.87     12.56 o 
   0   9  17        8.70       13.42      8.54 o 
   1   9  17       67.17       81.90     15.58 o 
   2   9  17        3.15        3.95      7.07 o 
  -1  10  17       11.28        8.23      8.30 o 
   0  10  17        3.60        9.40      8.99 o 
  -6   0  18        8.11        5.73      6.18 o 
  -5   0  18        3.44       10.43      6.69 o 
  -4   0  18       11.01       19.59      7.72 o 
  -3   0  18       23.91       27.17      7.82 o 
  -2   0  18       36.16       25.94      8.41 o 
  -1   0  18      317.20      299.51     21.79 o 
   0   0  18       36.20       63.44     10.22 o 
   1   0  18      273.18      227.66     18.46 o 
   2   0  18        9.27       10.64      6.14 o 
   3   0  18      309.17      324.36     22.65 o 
   4   0  18       31.33       24.70      7.69 o 
   5   0  18       15.84       17.84      9.02 o 
   6   0  18      124.50      162.64     21.14 o 
  -6   1  18        2.39        6.37      8.84 o 
  -5   1  18        2.31        5.88      5.31 o 
  -4   1  18        8.08        6.52      3.89 o 
  -3   1  18        1.72        0.00      4.84 o 
  -2   1  18       62.73       68.62      8.19 o 
  -1   1  18        4.77        8.88      4.03 o 
   0   1  18        0.60        8.08      3.21 o 
   1   1  18        4.49        3.67      4.20 o 
   2   1  18      190.20      182.18      9.22 o 
   3   1  18      165.44      171.45      9.17 o 
   4   1  18        5.01        4.43      2.95 o 
   5   1  18        3.50        9.85      5.08 o 
   6   1  18       12.75        1.17      4.75 o 
  -6   2  18       12.44       12.36      6.12 o 
  -5   2  18      115.43      116.04     12.43 o 
  -4   2  18       40.18       44.00      7.80 o 
  -3   2  18      106.82       97.16     10.31 o 
  -2   2  18        2.12        0.00      5.03 o 
  -1   2  18        0.01        0.12      3.91 o 
   0   2  18      122.85      123.31      6.83 o 
   1   2  18        0.81        3.84      3.17 o 
   2   2  18       81.89       89.50      6.66 o 
   3   2  18       41.13       34.56      4.20 o 
   4   2  18       56.36       46.40     11.31 o 
   5   2  18        0.13        0.00      3.13 o 
   6   2  18       47.79       57.49      9.70 o 
  -6   3  18        0.00        0.80      5.94 o 
  -5   3  18       90.35       74.78     18.67 o 
  -4   3  18      293.08      303.34     18.41 o 
  -3   3  18       20.14       19.86      5.84 o 
  -2   3  18        0.13        4.28      5.23 o 
  -1   3  18        2.63        0.00      3.47 o 
   0   3  18       72.73       54.31      4.45 o 
   1   3  18      354.24      402.29     14.29 o 
   2   3  18      331.87      342.15     17.42 o 
   3   3  18       89.67       72.77     11.91 o 
   4   3  18        5.07        9.62      4.02 o 
   5   3  18       31.36       52.93     13.60 o 
  -6   4  18        5.02        9.18      8.37 o 
  -5   4  18       39.32       26.88      5.86 o 
  -4   4  18       99.73      108.72     11.78 o 
  -3   4  18        0.06        0.00      4.14 o 
  -2   4  18       53.17       40.41      6.59 o 
  -1   4  18      278.93      281.21     15.22 o 
   0   4  18        2.39        3.34      5.34 o 
   1   4  18      102.93       98.74      6.27 o 
   2   4  18       40.39       51.36      6.50 o 
   3   4  18       10.61       10.13      6.33 o 
   4   4  18        3.12       15.64      4.77 o 
   5   4  18        0.02        2.83      3.36 o 
  -5   5  18        5.72        0.00      4.63 o 
  -4   5  18       23.12       15.90      8.63 o 
  -3   5  18       30.02       35.43      6.69 o 
  -2   5  18      111.83       98.89     12.13 o 
  -1   5  18       46.32       49.95      6.98 o 
   0   5  18      305.80      317.73     14.98 o 
   1   5  18       25.93       19.90      8.37 o 
   2   5  18        8.07        2.68      3.20 o 
   3   5  18      112.12      124.63     10.94 o 
   4   5  18       13.98        9.38      4.87 o 
   5   5  18       12.21       16.84      5.59 o 
  -5   6  18       16.04       18.43      8.06 o 
  -4   6  18       19.03       28.55     11.49 o 
  -3   6  18        0.61        0.71      3.75 o 
  -2   6  18       12.63       21.31      5.32 o 
  -1   6  18       14.05       16.27      6.61 o 
   0   6  18      167.12      161.71     19.32 o 
   1   6  18       91.83       66.70     12.70 o 
   2   6  18        0.21        0.00      7.82 o 
   3   6  18        0.08        2.01     12.11 o 
   4   6  18        2.05        0.00      5.32 o 
  -4   7  18        4.36        0.24      6.76 o 
  -3   7  18       12.97        6.90      6.35 o 
  -2   7  18       11.09       16.33      7.69 o 
  -1   7  18      219.77      208.68     23.06 o 
   0   7  18        3.00        1.65      6.79 o 
   1   7  18       25.01       34.26     15.27 o 
   2   7  18        1.18        0.00      5.70 o 
   3   7  18        2.53        3.12      6.48 o 
   4   7  18        0.12        7.93      7.89 o 
  -3   8  18        8.15        0.00      4.98 o 
  -2   8  18       50.44       43.54     12.56 o 
  -1   8  18       26.31       24.81     10.22 o 
   0   8  18        0.20        2.26      7.65 o 
   1   8  18       28.30       34.03      7.63 o 
   2   8  18       69.86       83.69     15.65 o 
   3   8  18        1.70       16.02      9.81 o 
  -2   9  18       15.63       17.36      9.20 o 
  -1   9  18       11.86        0.00      8.20 o 
   0   9  18        6.81       16.09      9.64 o 
   1   9  18        0.14        0.00      4.31 o 
   2   9  18        9.29       27.38     10.16 o 
  -6   1  19        7.84       11.76      5.47 o 
  -5   1  19       13.37       16.20      6.53 o 
  -4   1  19        8.41       14.00      5.13 o 
  -3   1  19       11.49       16.88      5.85 o 
  -2   1  19       85.93       86.94     10.04 o 
  -1   1  19      140.01      121.55     10.48 o 
   0   1  19        6.36       11.24      9.59 o 
   1   1  19        9.31        3.49      2.55 o 
   2   1  19        0.80        0.00      3.29 o 
   3   1  19      216.48      227.92     13.54 o 
   4   1  19       21.99       23.59      4.85 o 
   5   1  19       77.05       86.79     10.42 o 
  -6   2  19        0.37        0.00      4.25 o 
  -5   2  19       14.22       13.27      5.75 o 
  -4   2  19        0.62        0.21      4.16 o 
  -3   2  19      108.68      101.29     11.09 o 
  -2   2  19        3.12        8.76      5.26 o 
  -1   2  19        9.56       18.46      5.06 o 
   0   2  19      178.80      192.95      8.71 o 
   1   2  19        3.87        6.20      4.11 o 
   2   2  19        5.15        3.68      2.72 o 
   3   2  19       15.60       30.58      5.86 o 
   4   2  19       49.91       50.75      7.34 o 
   5   2  19        4.77        0.92      4.95 o 
  -5   3  19       32.11       41.80     17.70 o 
  -4   3  19      129.63      110.59     11.70 o 
  -3   3  19       11.38        5.01      4.59 o 
  -2   3  19      121.68      124.16     12.37 o 
  -1   3  19       97.66      100.13      9.44 o 
   0   3  19       58.27       76.53      8.05 o 
   1   3  19        0.09        1.48      2.61 o 
   2   3  19        1.42        4.70      3.92 o 
   3   3  19        1.43        0.46      5.08 o 
   4   3  19        0.07        1.41      3.82 o 
   5   3  19       75.18       89.43     10.25 o 
  -5   4  19       22.65       15.49      5.83 o 
  -4   4  19       54.18       50.65     12.11 o 
  -3   4  19      162.08      161.24     20.12 o 
  -2   4  19       56.30       57.62      8.10 o 
  -1   4  19       36.81       43.57      6.81 o 
   0   4  19      156.41      147.44     10.75 o 
   1   4  19       10.00       21.79      8.89 o 
   2   4  19        0.35        1.96      3.18 o 
   3   4  19       10.51       13.71      4.41 o 
   4   4  19       25.88       33.15      6.79 o 
   5   4  19        9.45       12.33      5.99 o 
  -5   5  19       25.97       23.10      5.97 o 
  -4   5  19        0.09        0.00      4.41 o 
  -3   5  19       14.95       12.81      4.88 o 
  -2   5  19       63.63       60.06     15.29 o 
  -1   5  19       13.86       18.94      5.06 o 
   0   5  19      227.95      224.84     22.61 o 
   1   5  19       19.90       28.62      9.50 o 
   2   5  19       20.17       33.08      9.57 o 
   3   5  19       60.59       58.66      8.00 o 
   4   5  19        4.02        3.80      8.97 o 
  -4   6  19        7.04       10.14      5.68 o 
  -3   6  19       25.87       11.76      6.42 o 
  -2   6  19      136.55      118.00     10.89 o 
  -1   6  19       33.57       37.30     11.73 o 
   0   6  19       10.28       12.21      7.10 o 
   1   6  19        3.33        0.00      4.77 o 
   2   6  19       55.83       59.15     12.70 o 
   3   6  19        1.87        0.00      6.62 o 
   4   6  19        0.32       10.98      7.82 o 
  -4   7  19       18.66       21.20      9.47 o 
  -3   7  19       63.50       64.09     14.51 o 
  -2   7  19        5.12       19.15      8.65 o 
  -1   7  19        2.98        3.77      7.75 o 
   0   7  19        0.02        0.00      8.17 o 
   1   7  19       23.70       18.63      9.06 o 
   2   7  19        0.45        0.82      6.83 o 
   3   7  19       10.88       10.47      7.58 o 
  -3   8  19       10.38       17.40      9.47 o 
  -2   8  19        5.78       11.94      9.13 o 
  -1   8  19       25.00       34.04     10.88 o 
   0   8  19        3.94       13.42      9.64 o 
   1   8  19       17.86       10.67      5.80 o 
   2   8  19        1.96        0.00      6.52 o 
  -1   9  19       36.62       74.15     15.99 o 
   0   9  19       71.23       93.67     18.53 o 
  -5   0  20        3.47        2.44      7.75 o 
  -4   0  20        0.42        0.00      5.28 o 
  -3   0  20        3.76       13.35      6.69 o 
  -2   0  20       25.14       27.11      8.54 o 
  -1   0  20      102.53       81.97     12.35 o 
   0   0  20       41.78       41.79      9.02 o 
   1   0  20       71.73       67.90     10.91 o 
   2   0  20      889.68      893.58     37.43 o 
   3   0  20      210.33      195.48     12.95 o 
   4   0  20      112.29       96.32     12.85 o 
   5   0  20       24.64       15.92      6.11 o 
  -5   1  20       17.54       25.56      6.53 o 
  -4   1  20        0.00       10.15      5.46 o 
  -3   1  20       14.33       15.12      5.65 o 
  -2   1  20       44.58       35.32      9.50 o 
  -1   1  20       77.70       76.10      8.50 o 
   0   1  20        5.57        3.39      5.82 o 
   1   1  20       93.27       87.38      6.68 o 
   2   1  20        4.32        7.42      3.13 o 
   3   1  20      181.01      201.14     10.63 o 
   4   1  20       12.83       15.27      5.34 o 
   5   1  20       17.66       12.92      5.71 o 
  -5   2  20       11.81       15.33      5.81 o 
  -4   2  20        6.03       10.94      5.24 o 
  -3   2  20        6.59       16.09      5.38 o 
  -2   2  20       22.85       25.27      5.67 o 
  -1   2  20        0.85        3.87      3.97 o 
   0   2  20       10.75       16.72      5.17 o 
   1   2  20       15.97       15.10      3.90 o 
   2   2  20        0.43        0.00      2.43 o 
   3   2  20      215.91      204.33     19.25 o 
   4   2  20       79.92       74.50      8.61 o 
   5   2  20        2.33        4.32      6.30 o 
  -5   3  20       36.27       48.87      9.23 o 
  -4   3  20      123.56      123.43     12.76 o 
  -3   3  20       10.66        8.33      4.94 o 
  -2   3  20       57.90       54.41      7.82 o 
  -1   3  20        4.82       11.49      4.77 o 
   0   3  20        4.27        3.59      3.32 o 
   1   3  20        8.29        5.13      3.50 o 
   2   3  20      230.69      243.85     14.21 o 
   3   3  20        0.37        1.72      3.79 o 
   4   3  20      114.95      117.51     10.87 o 
   5   3  20        0.44        0.00      6.31 o 
  -5   4  20       18.57       23.95      7.14 o 
  -4   4  20        0.39        4.53      9.13 o 
  -3   4  20       17.86       12.53      6.31 o 
  -2   4  20        0.05        0.00      3.92 o 
  -1   4  20       36.60       22.81      5.29 o 
   0   4  20        0.29        0.00      3.38 o 
   1   4  20       13.31       22.78      8.96 o 
   2   4  20       58.58       47.90     11.19 o 
   3   4  20       18.12       17.28      5.19 o 
   4   4  20       25.68       24.70      9.06 o 
  -4   5  20       43.01       38.64      7.76 o 
  -3   5  20       16.08        3.90      6.76 o 
  -2   5  20        6.86        0.00     16.97 o 
  -1   5  20       31.89       24.49      7.99 o 
   0   5  20       21.37       36.89     11.01 o 
   1   5  20        1.20        6.83      7.14 o 
   2   5  20        4.24       16.16      8.06 o 
   3   5  20       61.70       64.23     12.63 o 
   4   5  20       27.77       25.60      9.57 o 
  -4   6  20       26.34       34.91      7.72 o 
  -3   6  20       19.23       11.98      4.62 o 
  -2   6  20       44.52       38.50      8.08 o 
  -1   6  20       10.08       30.02     11.46 o 
   0   6  20        3.24        8.78      8.58 o 
   1   6  20        0.04        0.00      7.89 o 
   2   6  20       10.42       20.66      9.09 o 
   3   6  20        5.99        6.35      7.21 o 
  -3   7  20        3.03        0.00      8.51 o 
  -2   7  20       30.37       43.40     11.63 o 
  -1   7  20       48.78       68.25     14.93 o 
   0   7  20       10.08        3.12      6.55 o 
   1   7  20       30.97       28.38      9.64 o 
   2   7  20        2.15        0.27      5.94 o 
  -2   8  20        5.77        0.00      5.70 o 
  -1   8  20        0.06        8.58      6.59 o 
   0   8  20       22.13       27.69      9.26 o 
   1   8  20        0.25        0.00      7.58 o 
  -5   1  21       39.68       52.23      9.44 o 
  -4   1  21        0.79        0.00      5.91 o 
  -3   1  21        0.38        2.66      4.74 o 
  -2   1  21        5.45        4.81      4.04 o 
  -1   1  21        0.14        7.02      4.80 o 
   0   1  21       93.37       92.98      9.47 o 
   1   1  21      135.41      150.02      8.78 o 
   2   1  21      135.75      126.17      8.31 o 
   3   1  21      125.37      131.09     11.07 o 
   4   1  21        0.33        1.72      4.11 o 
  -5   2  21       13.54        0.00     10.96 o 
  -4   2  21       17.21       20.90      5.79 o 
  -3   2  21        8.44        3.44      4.86 o 
  -2   2  21       25.28       19.83      5.60 o 
  -1   2  21        8.60        0.00      3.50 o 
   0   2  21        8.67       11.89      4.81 o 
   1   2  21       61.04       65.14      8.12 o 
   2   2  21       78.54       76.22      8.32 o 
   3   2  21        7.33       10.35      4.46 o 
   4   2  21        0.76        0.00      5.76 o 
  -5   3  21        8.32        8.61      5.53 o 
  -4   3  21       65.63       72.14     23.97 o 
  -3   3  21        6.40        8.23      5.71 o 
  -2   3  21        0.34        4.52      3.14 o 
  -1   3  21        2.73        7.99      3.90 o 
   0   3  21      187.48      196.38     13.21 o 
   1   3  21      243.47      263.58     23.40 o 
   2   3  21        3.17        6.62      5.90 o 
   3   3  21        0.49        0.00      5.56 o 
   4   3  21        7.30        4.23      3.75 o 
  -4   4  21       80.29       88.35     13.18 o 
  -3   4  21        1.14        0.00      5.56 o 
  -2   4  21        0.42        5.14      4.92 o 
  -1   4  21       33.22       31.04      6.40 o 
   0   4  21        5.65        6.38      5.01 o 
   1   4  21        5.97        8.99      6.31 o 
   2   4  21       55.23       71.47     13.76 o 
   3   4  21       35.03       41.14     11.29 o 
   4   4  21       15.31        4.84      5.63 o 
  -4   5  21        9.38       12.55      8.18 o 
  -3   5  21        0.63        0.00      4.65 o 
  -2   5  21        3.02        2.15      3.96 o 
  -1   5  21        0.96        4.94      8.13 o 
   0   5  21       26.28       22.23      8.58 o 
   1   5  21        5.93        9.92      7.24 o 
   2   5  21        0.70        3.67      6.14 o 
   3   5  21       59.08       56.99     12.73 o 
  -3   6  21        8.89       21.59      6.30 o 
  -2   6  21        5.79        0.00      8.75 o 
  -1   6  21        0.40        0.34      4.77 o 
   0   6  21       63.54       58.19     13.28 o 
   1   6  21        0.22        0.00      8.23 o 
   2   6  21       15.78        6.14      6.42 o 
   3   6  21       56.28       79.77     15.17 o 
  -2   7  21        8.93        7.24      7.31 o 
  -1   7  21        7.29        7.75      6.28 o 
   0   7  21        1.14        0.00      6.04 o 
   1   7  21        1.07        0.00      7.45 o 
  -4   0  22        0.17        0.00      5.83 o 
  -3   0  22       46.21       43.20     11.56 o 
  -2   0  22       77.90       67.39     12.35 o 
  -1   0  22       16.66       14.58      7.10 o 
   0   0  22      157.71      148.02     16.88 o 
   1   0  22        1.70        0.00      7.17 o 
   2   0  22      125.36      114.87     12.28 o 
   3   0  22        1.92        1.89      3.43 o 
   4   0  22       21.09       16.71      7.31 o 
  -4   1  22        7.35        9.40      4.27 o 
  -3   1  22        2.60        0.25      3.24 o 
  -2   1  22       66.80       67.98     13.54 o 
  -1   1  22        2.72        0.84      3.74 o 
   0   1  22      110.82      120.64     10.70 o 
   1   1  22        0.73        0.61      6.35 o 
   2   1  22        4.50        8.50      3.55 o 
   3   1  22        4.42        0.00      3.69 o 
   4   1  22        2.32        0.00      3.48 o 
  -4   2  22        1.11        3.80      8.05 o 
  -3   2  22       31.67       24.26      6.53 o 
  -2   2  22        0.21        2.94      3.89 o 
  -1   2  22      104.11      105.29     10.41 o 
   0   2  22       33.96       35.31      6.75 o 
   1   2  22       13.24        9.67      6.19 o 
   2   2  22        0.89        4.01      5.46 o 
   3   2  22       56.36       56.37     11.60 o 
   4   2  22        1.69        0.00      5.56 o 
  -4   3  22       91.18       95.39     11.52 o 
  -3   3  22       48.47       50.38      8.81 o 
  -2   3  22        0.40        0.00      4.42 o 
  -1   3  22       13.00       15.97      5.33 o 
   0   3  22       10.16        9.45      4.67 o 
   1   3  22        9.51       12.04      8.37 o 
   2   3  22        2.68        5.08      6.66 o 
   3   3  22       10.65        1.06      6.48 o 
  -4   4  22       26.65       22.71      6.74 o 
  -3   4  22        4.95        8.22      4.25 o 
  -2   4  22        1.41        2.44      4.19 o 
  -1   4  22       87.20       77.42      9.38 o 
   0   4  22        2.77        0.65      7.45 o 
   1   4  22        8.66        8.54      6.31 o 
   2   4  22        2.06        0.00      6.00 o 
   3   4  22        0.07        9.92      8.44 o 
  -3   5  22        7.32       12.23     10.71 o 
  -2   5  22       10.50       12.04      5.54 o 
  -1   5  22        3.07        0.00      7.72 o 
   0   5  22        0.07        7.21      8.06 o 
   1   5  22       12.99       32.05     11.19 o 
   2   5  22        1.29       10.40      7.45 o 
  -2   6  22       84.95       70.10     14.79 o 
  -1   6  22        0.10        0.00      5.87 o 
   0   6  22       25.70       22.44     11.22 o 
   1   6  22        0.37        0.96      8.27 o 
   2   6  22        0.37        1.03      9.44 o 
  -4   1  23        0.21        0.43      4.47 o 
  -3   1  23       18.02       11.44      4.66 o 
  -2   1  23       61.77       47.95      8.07 o 
  -1   1  23       38.32       26.95      6.36 o 
   0   1  23        2.55       11.40      4.95 o 
   1   1  23        0.06        1.68      5.64 o 
   2   1  23      133.76      161.30     19.11 o 
   3   1  23        9.63       13.00      7.58 o 
  -4   2  23        0.04        6.40      7.79 o 
  -3   2  23        3.97        0.00      5.44 o 
  -2   2  23        3.12        4.44      5.32 o 
  -1   2  23       30.37       30.32      6.48 o 
   0   2  23        6.59        4.78      3.74 o 
   1   2  23        3.68       19.87      8.72 o 
   2   2  23       24.63       10.57      7.72 o 
   3   2  23       13.66        8.44      7.48 o 
  -3   3  23       25.46       12.93      5.18 o 
  -2   3  23        0.19        0.79      8.84 o 
  -1   3  23        2.23        9.31      6.98 o 
   0   3  23        4.97        1.30      6.69 o 
   1   3  23       11.86        8.65      7.55 o 
   2   3  23        6.56       22.71      9.54 o 
   3   3  23        2.76        0.00      5.66 o 
  -3   4  23       38.31       45.04     16.83 o 
  -2   4  23        5.71        0.00      4.58 o 
  -1   4  23        0.21        0.65      7.34 o 
   0   4  23        9.00        4.70      5.22 o 
   1   4  23        4.43        9.23      7.96 o 
   2   4  23       66.30       73.98     14.51 o 
  -2   5  23        0.10        0.41      6.79 o 
  -1   5  23        0.18        5.46      8.51 o 
   0   5  23        0.82        0.00      6.93 o 
   1   5  23        2.93        0.00      5.08 o 
  -3   0  24       49.25       58.71     12.90 o 
  -2   0  24       93.08      103.76     16.68 o 
  -1   0  24        2.66        0.34      5.70 o 
   0   0  24        8.27        4.80      7.07 o 
   1   0  24       31.36       11.77      6.90 o 
   2   0  24      192.14      162.16     18.08 o 
  -3   1  24        5.20        0.06      8.90 o 
  -2   1  24        0.43        0.00     12.01 o 
  -1   1  24       30.85       17.95     11.29 o 
   0   1  24       19.12       19.03      5.47 o 
   1   1  24        0.10        0.00      6.73 o 
   2   1  24       51.45       73.19     13.55 o 
  -3   2  24        3.56       11.56      5.25 o 
  -2   2  24        0.40       10.39      5.22 o 
  -1   2  24        0.06        8.05      5.14 o 
   0   2  24        3.59        0.00      4.67 o 
   1   2  24        1.71        2.37      5.39 o 
   2   2  24       55.24       49.65     12.56 o 
  -2   3  24        1.19        3.54      5.02 o 
  -1   3  24        6.14        1.01      3.54 o 
   0   3  24       18.51       18.80      9.09 o 
   1   3  24      170.72      159.48     20.28 o 
   2   3  24       37.49       24.91      8.17 o 
  -2   4  24        6.58       19.59      9.98 o 
  -1   4  24        0.73       45.26     11.97 o 
   0   4  24       24.05       47.56     13.04 o 
   1   4  24        5.54       15.85      8.72 o 
  -2   1  25       16.75       29.64      6.98 o 
  -1   1  25        0.60        4.79      4.40 o 
   0   1  25        1.97        5.26      4.39 o 
   1   1  25       51.31       51.88     11.80 o 
  -1   2  25       41.44       36.37      7.30 o 
   0   2  25       12.80        4.91      6.79 o 
   1   2  25        0.01        0.00      6.31 o 
                                                 
